# Supplementary material for: Scoping review of epigenetics on neurodegenerative diseases: research frontiers and publication status
Source: Front Neurosci. 2024 Oct 9;18:1414603. doi: 10.3389/fnins.2024.1414603 (PMC11496254; doi:10.3389/fnins.2024.1414603)
Supplement: Supplementary Table 1 — Co-cited reference network detailed clusters (1999–2022, 2017–2022 and 2022). [file Data_Sheet_1.XLSX]

## Sheet: Sheet1
Summary of the largest clusters identified for co-citation network of references (1989-2022)
Cluster ID	Size	Silhouette score	Mean (Year)	Top five extracted terms based on keywords (Log-likelihood ratio algorithm; p-level)	Representative reference
0	239	0.887	2016	alzheimers disease (118.66, 1.0E-4); dna methylation (53.3, 1.0E-4); epigenetics (53.07, 1.0E-4); mild cognitive impairment (51.11, 1.0E-4); biomarkers (40.45, 1.0E-4)	MARK, J MILLAN (2017.0) Linking deregulation of non-coding rna to the core pathophysiology of alzheimer's disease: an integrative review. PROGRESS IN NEUROBIOLOGY, V156, P68 DOI 10.1016/j.pneurobio.2017.03.004
1	209	0.9	2008	microrna (66.18, 1.0E-4); dna methylation (26.01, 1.0E-4); neuron (19.22, 1.0E-4); neurodegeneration (14.92, 0.001); post-transcriptional (14.66, 0.001)	ROY, LARDENOIJE (2015.0) The epigenetics of aging and neurodegeneration. PROGRESS IN NEUROBIOLOGY, V131, P44 DOI 10.1016/j.pneurobio.2015.05.002
2	187	0.932	2015	dna methylation (156.86, 1.0E-4); epigenetics (82.17, 1.0E-4); microrna (70, 1.0E-4); aging (58.16, 1.0E-4); epigenetic clock (46.13, 1.0E-4)	ASHLEIGH, B IRWIN (2021.0) A putative role for lncrnas in epigenetic regulation of memory. NEUROCHEMISTRY INTERNATIONAL DOI 10.1016/j.neuint.2021.105184
3	151	0.942	2012	multiple sclerosis (393.17, 1.0E-4); alzheimers disease (89.62, 1.0E-4); autoimmunity (61.33, 1.0E-4); parkinsons disease (44.57, 1.0E-4); autoimmune disease (34.53, 1.0E-4)	MARK, J MILLAN (2017.0) Linking deregulation of non-coding rna to the core pathophysiology of alzheimer's disease: an integrative review. PROGRESS IN NEUROBIOLOGY, V156, P68 DOI 10.1016/j.pneurobio.2017.03.004
4	144	0.965	2007	histone acetylation (89.03, 1.0E-4); histone deacetylase (72.95, 1.0E-4); epigenetics (53.34, 1.0E-4); microrna (50.22, 1.0E-4); hdac inhibitors (35.95, 1.0E-4)	ANDRE, FISCHER (2014.0) Epigenetic memory: the lamarckian brain. EMBO JOURNAL, V33, P23 DOI 10.1002/embj.201387637
5	141	0.973	2003	rna interference (89.94, 1.0E-4); gene therapy (74.28, 1.0E-4); sirna (65.69, 1.0E-4); rnai (55.73, 1.0E-4); gene silencing (38.66, 1.0E-4)	DR, THAKKER (2006.0) Interfering with the brain: use of rna interference for understanding the pathophysiology of psychiatric and neurological disorders. PHARMACOLOGY & THERAPEUTICS, V109, P26 DOI 10.1016/j.pharmthera.2005.08.006
6	125	0.918	2010	dna methylation (112.61, 1.0E-4); epigenetics (86.78, 1.0E-4); microrna (48.61, 1.0E-4); 5-hydroxymethylcytosine (42.66, 1.0E-4); 5-methylcytosine (25.57, 1.0E-4)	S, IRAOLA-GUZMAN (2011.0) Dna methylation in neurodegenerative disorders: a missing link between genome and environment?. CLINICAL GENETICS, V80, P14 DOI 10.1111/j.1399-0004.2011.01673.x
7	110	0.915	2017	lncrna (80.56, 1.0E-4); neat1 (61.57, 1.0E-4); long non-coding rnas (57.85, 1.0E-4); long non-coding rna (46.93, 1.0E-4); lncrnas (29.45, 1.0E-4)	MENG, ZHANG (2021.0) Long noncoding rnas in neurodegenerative diseases: pathogenesis and potential implications as clinical biomarkers. FRONTIERS IN MOLECULAR NEUROSCIENCE DOI 10.3389/fnmol.2021.685143
8	93	0.932	2015	parkinsons disease (211.52, 1.0E-4); alzheimers disease (50.95, 1.0E-4); dna methylation (42.96, 1.0E-4); alpha-synuclein (39.38, 1.0E-4); epigenetics (35.13, 1.0E-4)	LOREDANA, LEGGIO (2017.0) Micrornas in parkinson's disease: from pathogenesis to novel diagnostic and therapeutic approaches. INTERNATIONAL JOURNAL OF MOLECULAR SCIENCES DOI 10.3390/ijms18122698.
9	69	0.942	2013	amyotrophic lateral sclerosis (92.32, 1.0E-4); als (79.9, 1.0E-4); c9orf72 (37.32, 1.0E-4); alzheimers disease (34.57, 1.0E-4); ftd (29.93, 1.0E-4)	XIMENA, PAEZ-COLASANTE (2015.0) Amyotrophic lateral sclerosis: mechanisms and therapeutics in the epigenomic era. NATURE REVIEWS NEUROLOGY, V11, P14 DOI 10.1038/nrneurol.2015.57
10	50	0.993	2002	prostate cancer (19.91, 1.0E-4); histone deacetylase inhibitors (19.91, 1.0E-4); ms-275 (12.32, 0.001); chromatin (10.76, 0.005); chromatin remodeling (10.47, 0.005)	GREETJE, ELAUT (2007.0) The pharmaceutical potential of histone deacetylase inhibitors. CURRENT PHARMACEUTICAL DESIGN, V13, P37 DOI 10.2174/138161207781663064
12	42	0.988	2016	circular rnas (58.1, 1.0E-4); circrnas (44.61, 1.0E-4); circular rna (38.16, 1.0E-4); circrna (29.47, 1.0E-4); dna methylation (17.69, 1.0E-4)	BEATRICE, SALVATORI (2020.0) Non-coding rnas in nervous system development and disease. FRONTIERS IN CELL AND DEVELOPMENTAL BIOLOGY DOI 10.3389/fcell.2020.00273
14	29	0.988	2003	alpha-synuclein (17.19, 1.0E-4); neurotrophins (11.37, 0.001); pc12 (11.37, 0.001); unfolded protein response (11.37, 0.001); monoallelic (11.37, 0.001)	HZ, XU (2005.0) A novel eb-i/aida-i isoform, aida-ic, interacts with the cajal body protein coilin. BMC CELL BIOLOGY DOI 10.1186/1471-2121-6-23
18	16	0.993	2015	dna methylation (22.56, 1.0E-4); epigenetics (17.98, 1.0E-4); network (12.76, 0.001); database (12.76, 0.001); interferon-beta (11.08, 0.001)	SHOBANA, SEKAR (2018.0) Circular rna expression and regulatory network prediction in posterior cingulate astrocytes in elderly subjects. BMC GENOMICS DOI 10.1186/s12864-018-4670-5
20	6	0.984	2004	mouse model (12.31, 0.001); tetramethylpyrazine (12.31, 0.001); methylmalonic acidaemia (12.31, 0.001); flow cytometry (12.31, 0.001); codon usage (12.31, 0.001)	E, RICHARD (2007.0) Methylmalonic acidaemia leads to increased production of reactive oxygen, species and induction of apoptosis through the mitochondrial/caspase pathway. JOURNAL OF PATHOLOGY DOI 10.1002/path.2248
21	6	0.999	2000	neurofilament proteins (13.95, 0.001); synuclein proteins (13.95, 0.001); accumulation (13.95, 0.001); traumatic brain injury (13.95, 0.001); tbi - brain trauma (13.95, 0.001)	DH, SMITH (2003.0) Protein accumulation in traumatic brain injury. NEUROMOLECULAR MEDICINE DOI 10.1385/NMM:4:1-2:59
23	5	0.997	2009	microvesicles (23.15, 1.0E-4); prions (18.4, 1.0E-4); exosomes (15.41, 1.0E-4); exosome (10.76, 0.005); centrifugation (9.19, 0.005)	SHAYNE, A BELLINGHAM (2012.0) Exosomes: vehicles for the transfer of toxic proteins associated with neurodegenerative diseases?. FRONTIERS IN PHYSIOLOGY DOI 10.3389/fphys.2012.00124
Summary of the largest clusters identified for co-citation network of references (2017-2022)
Cluster ID	Size	Silhouette score	Mean (Year)	Top five extracted terms based on keywords (Log-likelihood ratio algorithm; p-level)	Representative reference
0	117	0.872	2016	epigenetics (125.98, 1.0E-4); dna methylation (122.31, 1.0E-4); microrna (38.05, 1.0E-4); mirna (36.99, 1.0E-4); micrornas (32.04, 1.0E-4)	MARK, J MILLAN (2017.0) Linking deregulation of non-coding rna to the core pathophysiology of alzheimer's disease: an integrative review. PROGRESS IN NEUROBIOLOGY, V156, P68 DOI 10.1016/j.pneurobio.2017.03.004
1	94	0.872	2016	alzheimers disease (38.69, 1.0E-4); mild cognitive impairment (36.07, 1.0E-4); cerebrospinal fluid (30.62, 1.0E-4); biomarkers (28.47, 1.0E-4); dna methylation (22.93, 1.0E-4)	MARK, J MILLAN (2017.0) Linking deregulation of non-coding rna to the core pathophysiology of alzheimer's disease: an integrative review. PROGRESS IN NEUROBIOLOGY, V156, P68 DOI 10.1016/j.pneurobio.2017.03.004
2	83	0.856	2015	alzheimers disease (27.82, 1.0E-4); mir-132 (27.19, 1.0E-4); microrna (19.38, 1.0E-4); tau phosphorylation (18.37, 1.0E-4); parkinsons disease (15.7, 1.0E-4)	MARK, J MILLAN (2017.0) Linking deregulation of non-coding rna to the core pathophysiology of alzheimer's disease: an integrative review. PROGRESS IN NEUROBIOLOGY, V156, P68 DOI 10.1016/j.pneurobio.2017.03.004
3	82	0.905	2016	parkinsons disease (152.25, 1.0E-4); alzheimers disease (63.9, 1.0E-4); dna methylation (31.04, 1.0E-4); alpha-synuclein (27.43, 1.0E-4); multiple system atrophy (25.6, 1.0E-4)	MING-CHE, KUO (2021.0) The role of noncoding rnas in parkinson's disease: biomarkers and associations with pathogenic pathways. JOURNAL OF BIOMEDICAL SCIENCE DOI 10.1186/s12929-021-00775-x
4	81	0.923	2017	neat1 (51.42, 1.0E-4); long non-coding rnas (33.44, 1.0E-4); lncrna (33.03, 1.0E-4); long non-coding rna (30.56, 1.0E-4); parkinsons disease (25.58, 1.0E-4)	MENG, ZHANG (2021.0) Long noncoding rnas in neurodegenerative diseases: pathogenesis and potential implications as clinical biomarkers. FRONTIERS IN MOLECULAR NEUROSCIENCE DOI 10.3389/fnmol.2021.685143
5	81	0.959	2016	multiple sclerosis (217.1, 1.0E-4); alzheimers disease (39.26, 1.0E-4); dna methylation (30.37, 1.0E-4); autoimmunity (25.41, 1.0E-4); microrna (25.06, 1.0E-4)	T, P NHUNG NGUYEN (2022.0) Microrna alteration, application as biomarkers, and therapeutic approaches in neurodegenerative diseases. INTERNATIONAL JOURNAL OF MOLECULAR SCIENCES DOI 10.3390/ijms23094718
6	65	0.836	2019	dna methylation (28.91, 1.0E-4); mesenchymal stem cells (18.94, 1.0E-4); secretome (14.48, 0.001); parkinsons disease (12.31, 0.001); epigenetics (10.94, 0.001)	T, P NHUNG NGUYEN (2022.0) Microrna alteration, application as biomarkers, and therapeutic approaches in neurodegenerative diseases. INTERNATIONAL JOURNAL OF MOLECULAR SCIENCES DOI 10.3390/ijms23094718
7	52	0.952	2015	circular rnas (47.22, 1.0E-4); circrnas (33.08, 1.0E-4); circular rna (29.83, 1.0E-4); circrna (21.62, 1.0E-4); dna methylation (15.07, 0.001)	BEATRICE, SALVATORI (2020.0) Non-coding rnas in nervous system development and disease. FRONTIERS IN CELL AND DEVELOPMENTAL BIOLOGY DOI 10.3389/fcell.2020.00273
8	44	0.921	2018	microglia (52.2, 1.0E-4); snrna-seq (21.86, 1.0E-4); dna methylation (20.78, 1.0E-4); trem2 (16.39, 1.0E-4); transcriptomics (14.5, 0.001)	CHAO, GAO (2022.0) Pathogenesis, therapeutic strategies and biomarker development based on "omics" analysis related to microglia in alzheimer's disease. JOURNAL OF NEUROINFLAMMATION DOI 10.1186/s12974-022-02580-1
9	42	0.926	2014	amyotrophic lateral sclerosis (40.99, 1.0E-4); als (23.32, 1.0E-4); alzheimers disease (19.84, 1.0E-4); c9orf72 (13.59, 0.001); sod1 (11.99, 0.001)	MARK, T W EBBERT (2018.0) An epigenetic spin to als and ftd. RNA METABOLISM IN NEURODEGENERATIVE DISEASES Advances in Neurobiology, V20, P29 DOI 10.1007/978-3-319-89689-2_1
10	22	0.999	2014	dna methylation (57.94, 1.0E-4); epigenetic clock (52.78, 1.0E-4); epigenetic age (38.41, 1.0E-4); biological age (32.35, 1.0E-4); aging (30.71, 1.0E-4)	ERNESTO, MIRANDA-MORALES (2017.0) Implications of dna methylation in parkinson's disease. FRONTIERS IN MOLECULAR NEUROSCIENCE DOI 10.3389/fnmol.2017.00225
12	21	0.997	2014	dna methylation (36, 1.0E-4); multiple sclerosis (29.84, 1.0E-4); deoxyribonucleic acid methylation (14.64, 0.001); smoking (14.64, 0.001); microrna (12.9, 0.001)	GALINA, Y ZHELEZNYAKOVA (2017.0) Epigenetic research in multiple sclerosis: progress, challenges, and opportunities. PHYSIOLOGICAL GENOMICS, V49, P15 DOI 10.1152/physiolgenomics.00060.2017
13	14	0.941	2013	alpha-synuclein (27.76, 1.0E-4); single nucleotide polymorphism (12.82, 0.001); dna methylation (8.41, 0.005); histone acetyltransferase activators (8.29, 0.005); inhibitors (8.29, 0.005)	JENNIFER, L JAKUBOWSKI (2017.0) Epigenetic biomarkers for parkinson's disease: from diagnostics to therapeutics. JOURNAL OF PARKINSONS DISEASE DOI 10.3233/JPD-160914
16	3	0.988	2019	herv (8.75, 0.005); nutrigenomics (8.75, 0.005); roc curve (8.75, 0.005); physical exercise (8.75, 0.005); unsupervised machine learning (8.75, 0.005)	SHAHID, BASHIR (2022.0) Effects of transcranial magnetic stimulation on neurobiological changes in alzheimer's disease. MOLECULAR MEDICINE REPORTS DOI 10.3892/mmr.2022.12625
Summary of the largest clusters identified for co-citation network of references (2022)
Cluster ID	Size	Silhouette score	Mean (Year)	Top five extracted terms based on keywords (Log-likelihood ratio algorithm; p-level)	Representative reference
0	54	0.869	2018	dna methylation (10.82, 0.005); air pollution (7.36, 0.01); therapeutic target (7.36, 0.01); epigenetics (4.58, 0.05); biomarkers (3.83, 0.1)	SAMAR, O EL GANAINY (2022.25) Stereotaxic-assisted gene therapy in alzheimer's and parkinson's diseases: therapeutic potentials and clinical frontiers. EXPERT REVIEW OF NEUROTHERAPEUTICS, V22, P17 DOI 10.1080/14737175.2022.2056446
1	52	0.784	2018	cerebrospinal fluid (7.97, 0.005); frontotemporal dementia (7.97, 0.005); parkinsons disease (7.97, 0.005); covid-19 (7.97, 0.005); microrna (7.61, 0.01)	MARIA, TSAMOU (2022.67) Sporadic alzheimer's disease- and neurotoxicity-related micrornas affecting key events of tau-driven adverse outcome pathway toward memory loss. JOURNAL OF ALZHEIMERS DISEASE, V86, P59 DOI 10.3233/JAD-215434
2	40	0.881	2018	exosomes (5.53, 0.05); alzheimer (5.35, 0.05); diagnose (5.35, 0.05); secretase activity (5.35, 0.05); progressive supranuclear palsy (psp) (5.35, 0.05)	JINMENG, LIU (2022.17) The biogenesis of mirnas and their role in the development of amyotrophic lateral sclerosis. CELLS DOI 10.3390/cells11030572
3	38	0.852	2019	heavy metals (9.55, 0.005); genes (9.55, 0.005); alzheimers disease (6.98, 0.01); 1 (4.76, 0.05); vascular dementia (4.76, 0.05)	VALERIA, DOMENICA ZINGALE (2022.08) Mir-155: an important regulator of neuroinflammation. INTERNATIONAL JOURNAL OF MOLECULAR SCIENCES DOI 10.3390/ijms23010090
4	38	0.857	2018	alzheimer?s disease (5.28, 0.05); etiopathogenesis (4.42, 0.05); memory disorders (4.42, 0.05); e (4.42, 0.05); nuclear factor kappa b (nf-kappa b) (4.42, 0.05)	ANGELICA, VARESI (2022.33) Blood-based biomarkers for alzheimer's disease diagnosis and progression: an overview. CELLS DOI 10.3390/cells11081367
5	37	0.876	2018	alzheimers disease (ad) (9.07, 0.005); alzheimers disease (7.92, 0.005); circular rna (5.47, 0.05); expression quantitative trait loci (4.52, 0.05); neurofilament (4.52, 0.05)	PING, ZHANG (2022.42) Epigenomic analysis reveals a dynamic and context-specific macrophage enhancer landscape associated with innate immune activation and tolerance. GENOME BIOLOGY DOI 10.1186/s13059-022-02702-1
6	36	0.886	2018	rna-seq (13.36, 0.001); neurodegenerative disease (7.96, 0.005); microglial activation (6.65, 0.01); posterior cingulate cortex (6.65, 0.01); drug delivery (6.65, 0.01)	CHAOYI, LI (2022.75) The heterogeneity of microglial activation and its epigenetic and non-coding rna regulations in the immunopathogenesis of neurodegenerative diseases. CELLULAR AND MOLECULAR LIFE SCIENCES DOI 10.1007/s00018-022-04536-3
7	32	0.856	2018	prediction (10.59, 0.005); microglia (6.95, 0.01); scenic (5.28, 0.05); beta-arrestin2 (5.28, 0.05); spi1 (5.28, 0.05)	MINGHUI, WANG (2022.25) Guidelines for bioinformatics of single-cell sequencing data analysis in alzheimer's disease: review, recommendation, implementation and application. MOLECULAR NEURODEGENERATION DOI 10.1186/s13024-022-00517-z
8	30	0.927	2019	adult hippocampal neurogenesis (10.52, 0.005); autophagy (6.85, 0.01); cancer (5.27, 0.05); g-quadruplexes (5.24, 0.05); glial reactivity (5.24, 0.05)	T, P NHUNG NGUYEN (2022.58) Microrna alteration, application as biomarkers, and therapeutic approaches in neurodegenerative diseases. INTERNATIONAL JOURNAL OF MOLECULAR SCIENCES DOI 10.3390/ijms23094718
9	26	0.914	2018	rna chemical modifications (6.57, 0.05); m6a (6.57, 0.05); n6-methyladenosine (6.57, 0.05); huntingtons disease (6.57, 0.05); post-transcriptional regulation (6.57, 0.05)	JIN, SUN (2022.58) The potential role of m6a rna methylation in the aging process and aging-associated diseases. FRONTIERS IN GENETICS DOI 10.3389/fgene.2022.869950
10	21	0.966	2019	signaling pathways (7.93, 0.005); apoptosis (7.93, 0.005); neurons (7.93, 0.005); long noncoding rna (7.93, 0.005); microrna (6.26, 0.05)	HANWEN, ZHANG (2022.92) The role of non-coding rnas in the pathogenesis of parkinson's disease: recent advancement. PHARMACEUTICALS DOI 10.3390/ph15070811
11	19	0.993	2018	blood (8.77, 0.005); meta-analysis (8.77, 0.005); systematic review (8.77, 0.005); mild cognitive impairment (8.77, 0.005); tau protein (8.77, 0.005)	WEI-LIN, LIU (2022.83) Emerging blood exosome-based biomarkers for preclinical and clinical alzheimer's disease: a meta-analysis and systematic review. NEURAL REGENERATION RESEARCH
12	19	0.922	2018	postoperative cognitive dysfunction (13.36, 0.001); neurotoxicity (6.85, 0.01); anesthesia (6.65, 0.01); lncrna (6.65, 0.01); keywords (6.65, 0.01)	KATHARINA, RUMP (2022.92) Epigenetic mechanisms of postoperative cognitive impairment induced by anesthesia and neuroinflammation. CELLS DOI 10.3390/cells11192954
13	17	0.941	2018	human endogenous retroviruses (13.36, 0.001); alpha-synuclein (6.65, 0.01); herv (6.65, 0.01); drosophila melanogaster (6.65, 0.01); lncrnas (6.65, 0.01)	EUGENIE, PEZE-HEIDSIECK (2022.0) Retrotransposons as a source of dna damage in neurodegeneration. FRONTIERS IN AGING NEUROSCIENCE DOI 10.3389/fnagi.2021.786897
