# Supplementary material for: Scoping review of epigenetics on neurodegenerative diseases: research frontiers and publication status
Source: Front Neurosci. 2024 Oct 9;18:1414603. doi: 10.3389/fnins.2024.1414603 (PMC11496254; doi:10.3389/fnins.2024.1414603)
Supplement: Supplementary Table 2 — Burstness analysis for countries, institutions, authors, references and keywords (1999–2022, 2017–2022). The beginning of a blue line depicts when an article is published. The beginning of a red segment marks the beginning of a period of burst, whereas the end of the red segment marks the end of the burst period. [file Data_Sheet_2.XLSX]

## Sheet: countries, institutions, author
A. Top 11 countries with the strongest beginning year of citation bursts (1999-2022)						B.Top 11 countries with the strongest strength of citation bursts (1999-2022)
Countries	Year	Strength	Begin	End	1999 - 2022	Countries	Year	Strength	Begin	End	1999 - 2022
JAPAN	1999	27.08	1999	2009	▃▃▃▃▃▃▃▃▃▃▃▂▂▂▂▂▂▂▂▂▂▂▂▂	USA	1999	79.05	2000	2008	▂▃▃▃▃▃▃▃▃▃▂▂▂▂▂▂▂▂▂▂▂▂▂▂
USA	1999	79.05	2000	2008	▂▃▃▃▃▃▃▃▃▃▂▂▂▂▂▂▂▂▂▂▂▂▂▂	JAPAN	1999	27.08	1999	2009	▃▃▃▃▃▃▃▃▃▃▃▂▂▂▂▂▂▂▂▂▂▂▂▂
GERMANY	1999	5.86	2000	2003	▂▃▃▃▃▂▂▂▂▂▂▂▂▂▂▂▂▂▂▂▂▂▂▂	IRAN	1999	20.19	2019	2022	▂▂▂▂▂▂▂▂▂▂▂▂▂▂▂▂▂▂▂▂▃▃▃▃
FRANCE	1999	4.46	2005	2009	▂▂▂▂▂▂▃▃▃▃▃▂▂▂▂▂▂▂▂▂▂▂▂▂	EGYPT	1999	14.75	2020	2022	▂▂▂▂▂▂▂▂▂▂▂▂▂▂▂▂▂▂▂▂▂▃▃▃
CANADA	1999	7.1	2006	2008	▂▂▂▂▂▂▂▃▃▃▂▂▂▂▂▂▂▂▂▂▂▂▂▂	CANADA	1999	7.1	2006	2008	▂▂▂▂▂▂▂▃▃▃▂▂▂▂▂▂▂▂▂▂▂▂▂▂
DENMARK	1999	5.43	2008	2009	▂▂▂▂▂▂▂▂▂▃▃▂▂▂▂▂▂▂▂▂▂▂▂▂	GERMANY	1999	5.86	2000	2003	▂▃▃▃▃▂▂▂▂▂▂▂▂▂▂▂▂▂▂▂▂▂▂▂
TAIWAN	1999	3.24	2008	2009	▂▂▂▂▂▂▂▂▂▃▃▂▂▂▂▂▂▂▂▂▂▂▂▂	BANGLADESH	1999	5.52	2020	2022	▂▂▂▂▂▂▂▂▂▂▂▂▂▂▂▂▂▂▂▂▂▃▃▃
THAILAND	1999	4.28	2017	2019	▂▂▂▂▂▂▂▂▂▂▂▂▂▂▂▂▂▂▃▃▃▂▂▂	DENMARK	1999	5.43	2008	2009	▂▂▂▂▂▂▂▂▂▃▃▂▂▂▂▂▂▂▂▂▂▂▂▂
IRAN	1999	20.19	2019	2022	▂▂▂▂▂▂▂▂▂▂▂▂▂▂▂▂▂▂▂▂▃▃▃▃	FRANCE	1999	4.46	2005	2009	▂▂▂▂▂▂▃▃▃▃▃▂▂▂▂▂▂▂▂▂▂▂▂▂
EGYPT	1999	14.75	2020	2022	▂▂▂▂▂▂▂▂▂▂▂▂▂▂▂▂▂▂▂▂▂▃▃▃	THAILAND	1999	4.28	2017	2019	▂▂▂▂▂▂▂▂▂▂▂▂▂▂▂▂▂▂▃▃▃▂▂▂
BANGLADESH	1999	5.52	2020	2022	▂▂▂▂▂▂▂▂▂▂▂▂▂▂▂▂▂▂▂▂▂▃▃▃	TAIWAN	1999	3.24	2008	2009	▂▂▂▂▂▂▂▂▂▃▃▂▂▂▂▂▂▂▂▂▂▂▂▂
C. Top 25 Institutions with the strongest beginning year of citation bursts (1999-2022)						D. Top 25 Institutions with the strongest strength of citation bursts (1999-2022)
Institutions	Year	Strength	Begin	End	1999 - 2022	Institutions	Year	Strength	Begin	End	1999 - 2022
Univ Texas	1999	12.44	1999	2007	▃▃▃▃▃▃▃▃▃▂▂▂▂▂▂▂▂▂▂▂▂▂▂▂	Harvard Univ	1999	55.43	2003	2016	▂▂▂▂▃▃▃▃▃▃▃▃▃▃▃▃▃▃▂▂▂▂▂▂
Univ So Calif	1999	11.81	2000	2012	▂▃▃▃▃▃▃▃▃▃▃▃▃▃▂▂▂▂▂▂▂▂▂▂	Cent South Univ	1999	29.86	2020	2022	▂▂▂▂▂▂▂▂▂▂▂▂▂▂▂▂▂▂▂▂▂▃▃▃
Tufts Univ	1999	9.27	2002	2007	▂▂▂▃▃▃▃▃▃▂▂▂▂▂▂▂▂▂▂▂▂▂▂▂	Univ Roma La Sapienza	1999	15.59	2006	2016	▂▂▂▂▂▂▂▃▃▃▃▃▃▃▃▃▃▃▂▂▂▂▂▂
Harvard Univ	1999	55.43	2003	2016	▂▂▂▂▃▃▃▃▃▃▃▃▃▃▃▃▃▃▂▂▂▂▂▂	Univ Paris 06	1999	12.51	2011	2015	▂▂▂▂▂▂▂▂▂▂▂▂▃▃▃▃▃▂▂▂▂▂▂▂
Seoul Natl Univ	1999	9.56	2004	2015	▂▂▂▂▂▃▃▃▃▃▃▃▃▃▃▃▃▂▂▂▂▂▂▂	Univ Texas	1999	12.44	1999	2007	▃▃▃▃▃▃▃▃▃▂▂▂▂▂▂▂▂▂▂▂▂▂▂▂
Cornell Univ	1999	8.69	2004	2015	▂▂▂▂▂▃▃▃▃▃▃▃▃▃▃▃▃▂▂▂▂▂▂▂	Shahid Beheshti Univ Med Sci	1999	12.21	2019	2022	▂▂▂▂▂▂▂▂▂▂▂▂▂▂▂▂▂▂▂▂▃▃▃▃
Univ Roma La Sapienza	1999	15.59	2006	2016	▂▂▂▂▂▂▂▃▃▃▃▃▃▃▃▃▃▃▂▂▂▂▂▂	Chinese Acad Med Sci & Peking Union Med Coll	1999	12.04	2020	2022	▂▂▂▂▂▂▂▂▂▂▂▂▂▂▂▂▂▂▂▂▂▃▃▃
INSERM	1999	8.98	2006	2015	▂▂▂▂▂▂▂▃▃▃▃▃▃▃▃▃▃▂▂▂▂▂▂▂	Univ So Calif	1999	11.81	2000	2012	▂▃▃▃▃▃▃▃▃▃▃▃▃▃▂▂▂▂▂▂▂▂▂▂
Univ Oxford	1999	10.66	2007	2011	▂▂▂▂▂▂▂▂▃▃▃▃▃▂▂▂▂▂▂▂▂▂▂▂	Univ Melbourne	1999	11.74	2010	2015	▂▂▂▂▂▂▂▂▂▂▂▃▃▃▃▃▃▂▂▂▂▂▂▂
CNRS	1999	9.4	2007	2015	▂▂▂▂▂▂▂▂▃▃▃▃▃▃▃▃▃▂▂▂▂▂▂▂	Univ Munich	1999	11.28	2009	2012	▂▂▂▂▂▂▂▂▂▂▃▃▃▃▂▂▂▂▂▂▂▂▂▂
Mt Sinai Sch Med	1999	11.13	2008	2013	▂▂▂▂▂▂▂▂▂▃▃▃▃▃▃▂▂▂▂▂▂▂▂▂	Mt Sinai Sch Med	1999	11.13	2008	2013	▂▂▂▂▂▂▂▂▂▃▃▃▃▃▃▂▂▂▂▂▂▂▂▂
Univ Kentucky	1999	9.09	2008	2013	▂▂▂▂▂▂▂▂▂▃▃▃▃▃▃▂▂▂▂▂▂▂▂▂	Univ Oxford	1999	10.66	2007	2011	▂▂▂▂▂▂▂▂▃▃▃▃▃▂▂▂▂▂▂▂▂▂▂▂
Univ Munich	1999	11.28	2009	2012	▂▂▂▂▂▂▂▂▂▂▃▃▃▃▂▂▂▂▂▂▂▂▂▂	Univ London Imperial Coll Sci Technol & Med	1999	10.26	2012	2015	▂▂▂▂▂▂▂▂▂▂▂▂▂▃▃▃▃▂▂▂▂▂▂▂
Univ Melbourne	1999	11.74	2010	2015	▂▂▂▂▂▂▂▂▂▂▂▃▃▃▃▃▃▂▂▂▂▂▂▂	Jilin Univ	1999	10.17	2017	2019	▂▂▂▂▂▂▂▂▂▂▂▂▂▂▂▂▂▂▃▃▃▂▂▂
Univ Paris 06	1999	12.51	2011	2015	▂▂▂▂▂▂▂▂▂▂▂▂▃▃▃▃▃▂▂▂▂▂▂▂	Univ New S Wales	1999	10.12	2012	2016	▂▂▂▂▂▂▂▂▂▂▂▂▂▃▃▃▃▃▂▂▂▂▂▂
Natl Yang Ming Univ	1999	8.7	2011	2013	▂▂▂▂▂▂▂▂▂▂▂▂▃▃▃▂▂▂▂▂▂▂▂▂	Zhejiang Univ	1999	10.03	2020	2022	▂▂▂▂▂▂▂▂▂▂▂▂▂▂▂▂▂▂▂▂▂▃▃▃
Univ London Imperial Coll Sci Technol & Med	1999	10.26	2012	2015	▂▂▂▂▂▂▂▂▂▂▂▂▂▃▃▃▃▂▂▂▂▂▂▂	Nanchang Univ	1999	9.56	2019	2022	▂▂▂▂▂▂▂▂▂▂▂▂▂▂▂▂▂▂▂▂▃▃▃▃
Univ New S Wales	1999	10.12	2012	2016	▂▂▂▂▂▂▂▂▂▂▂▂▂▃▃▃▃▃▂▂▂▂▂▂	Seoul Natl Univ	1999	9.56	2004	2015	▂▂▂▂▂▃▃▃▃▃▃▃▃▃▃▃▃▂▂▂▂▂▂▂
Jilin Univ	1999	10.17	2017	2019	▂▂▂▂▂▂▂▂▂▂▂▂▂▂▂▂▂▂▃▃▃▂▂▂	CNRS	1999	9.4	2007	2015	▂▂▂▂▂▂▂▂▃▃▃▃▃▃▃▃▃▂▂▂▂▂▂▂
Broad Inst	1999	8.8	2017	2018	▂▂▂▂▂▂▂▂▂▂▂▂▂▂▂▂▂▂▃▃▂▂▂▂	Tufts Univ	1999	9.27	2002	2007	▂▂▂▃▃▃▃▃▃▂▂▂▂▂▂▂▂▂▂▂▂▂▂▂
Shahid Beheshti Univ Med Sci	1999	12.21	2019	2022	▂▂▂▂▂▂▂▂▂▂▂▂▂▂▂▂▂▂▂▂▃▃▃▃	Univ Kentucky	1999	9.09	2008	2013	▂▂▂▂▂▂▂▂▂▃▃▃▃▃▃▂▂▂▂▂▂▂▂▂
Nanchang Univ	1999	9.56	2019	2022	▂▂▂▂▂▂▂▂▂▂▂▂▂▂▂▂▂▂▂▂▃▃▃▃	INSERM	1999	8.98	2006	2015	▂▂▂▂▂▂▂▃▃▃▃▃▃▃▃▃▃▂▂▂▂▂▂▂
Cent South Univ	1999	29.86	2020	2022	▂▂▂▂▂▂▂▂▂▂▂▂▂▂▂▂▂▂▂▂▂▃▃▃	Broad Inst	1999	8.8	2017	2018	▂▂▂▂▂▂▂▂▂▂▂▂▂▂▂▂▂▂▃▃▂▂▂▂
Chinese Acad Med Sci & Peking Union Med Coll	1999	12.04	2020	2022	▂▂▂▂▂▂▂▂▂▂▂▂▂▂▂▂▂▂▂▂▂▃▃▃	Natl Yang Ming Univ	1999	8.7	2011	2013	▂▂▂▂▂▂▂▂▂▂▂▂▃▃▃▂▂▂▂▂▂▂▂▂
Zhejiang Univ	1999	10.03	2020	2022	▂▂▂▂▂▂▂▂▂▂▂▂▂▂▂▂▂▂▂▂▂▃▃▃	Cornell Univ	1999	8.69	2004	2015	▂▂▂▂▂▃▃▃▃▃▃▃▃▃▃▃▃▂▂▂▂▂▂▂
E. Top 25 Institutions with the strongest beginning year of citation bursts (2017-2022)						F. Top 25 Institutions with the strongest strength of citation bursts (2017-2022)
Authors	Year	Strength	Begin	End	2017 - 2022	Authors	Year	Strength	Begin	End	2017 - 2022
Cent S Univ	2017	9.67	2017	2019	▃▃▃▂▂▂	Cent S Univ	2017	9.67	2017	2019	▃▃▃▂▂▂
Broad Inst	2017	7.3	2017	2018	▃▃▂▂▂▂	Broad Inst	2017	7.3	2017	2018	▃▃▂▂▂▂
Jilin Univ	2017	6.14	2017	2019	▃▃▃▂▂▂	Jilin Univ	2017	6.14	2017	2019	▃▃▃▂▂▂
Radboud Univ Nijmegen	2017	5.27	2017	2018	▃▃▂▂▂▂	Chinese Acad Med Sci & Peking Union Med Coll	2017	5.4	2020	2022	▂▂▂▃▃▃
Ohio State Univ	2017	4.75	2017	2018	▃▃▂▂▂▂	Univ Manchester	2017	5.31	2019	2020	▂▂▃▃▂▂
Univ Massachusetts	2017	4.64	2017	2018	▃▃▂▂▂▂	Radboud Univ Nijmegen	2017	5.27	2017	2018	▃▃▂▂▂▂
Peking Union Med Coll	2017	4.6	2017	2019	▃▃▃▂▂▂	LEI ZHANG	2017	4.97	2019	2020	▂▂▃▃▂▂
Tel Aviv Univ	2017	4.46	2017	2018	▃▃▂▂▂▂	ACECR	2017	4.96	2018	2019	▂▃▃▂▂▂
Yale Univ	2017	4.23	2017	2018	▃▃▂▂▂▂	Ohio State Univ	2017	4.75	2017	2018	▃▃▂▂▂▂
Third Mil Med Univ	2017	4.05	2017	2018	▃▃▂▂▂▂	Univ Massachusetts	2017	4.64	2017	2018	▃▃▂▂▂▂
ACECR	2017	4.96	2018	2019	▂▃▃▂▂▂	Hamadan Univ Med Sci	2017	4.61	2018	2019	▂▃▃▂▂▂
Hamadan Univ Med Sci	2017	4.61	2018	2019	▂▃▃▂▂▂	Peking Union Med Coll	2017	4.6	2017	2019	▃▃▃▂▂▂
Univ Louisville	2017	4.25	2018	2019	▂▃▃▂▂▂	Southwest Med Univ	2017	4.57	2020	2022	▂▂▂▃▃▃
German Canc Res Ctr	2017	3.97	2018	2019	▂▃▃▂▂▂	Tel Aviv Univ	2017	4.46	2017	2018	▃▃▂▂▂▂
MEHRDOKHT MAZDEH	2017	3.9	2018	2019	▂▃▃▂▂▂	Univ Louisville	2017	4.25	2018	2019	▂▃▃▂▂▂
Univ Manchester	2017	5.31	2019	2020	▂▂▃▃▂▂	Yale Univ	2017	4.23	2017	2018	▃▃▂▂▂▂
LEI ZHANG	2017	4.97	2019	2020	▂▂▃▃▂▂	Third Mil Med Univ	2017	4.05	2017	2018	▃▃▂▂▂▂
Zunyi Med Univ	2017	3.98	2019	2020	▂▂▃▃▂▂	Zunyi Med Univ	2017	3.98	2019	2020	▂▂▃▃▂▂
Univ Tubingen	2017	3.98	2019	2020	▂▂▃▃▂▂	Univ Tubingen	2017	3.98	2019	2020	▂▂▃▃▂▂
Univ Texas MD Anderson Canc Ctr	2017	3.98	2019	2020	▂▂▃▃▂▂	Univ Texas MD Anderson Canc Ctr	2017	3.98	2019	2020	▂▂▃▃▂▂
Chinese Acad Med Sci & Peking Union Med Coll	2017	5.4	2020	2022	▂▂▂▃▃▃	German Canc Res Ctr	2017	3.97	2018	2019	▂▃▃▂▂▂
Southwest Med Univ	2017	4.57	2020	2022	▂▂▂▃▃▃	Univ Chicago	2017	3.92	2020	2022	▂▂▂▃▃▃
Univ Chicago	2017	3.92	2020	2022	▂▂▂▃▃▃	Univ Strasbourg	2017	3.92	2020	2022	▂▂▂▃▃▃
Univ Strasbourg	2017	3.92	2020	2022	▂▂▂▃▃▃	Shenzhen Univ	2017	3.92	2020	2022	▂▂▂▃▃▃
Shenzhen Univ	2017	3.92	2020	2022	▂▂▂▃▃▃	MEHRDOKHT MAZDEH	2017	3.9	2018	2019	▂▃▃▂▂▂
G. Top 25 Cited Journals with the strongest beginning year of citation bursts (1999-2022)						H. Top 25 Cited Journals with the strongest strength of citation bursts (1999-2022)
Cited Journals	Year	Strength	Begin	End	1999 - 2022	Cited Journals	Year	Strength	Begin	End	1999 - 2022
CANCER RES	1999	188.16	1999	2012	▃▃▃▃▃▃▃▃▃▃▃▃▃▃▂▂▂▂▂▂▂▂▂▂	CELLS-BASEL	1999	223.23	2020	2022	▂▂▂▂▂▂▂▂▂▂▂▂▂▂▂▂▂▂▂▂▂▃▃▃
J BIOL CHEM	1999	173.31	1999	2012	▃▃▃▃▃▃▃▃▃▃▃▃▃▃▂▂▂▂▂▂▂▂▂▂	CANCER RES	1999	188.16	1999	2012	▃▃▃▃▃▃▃▃▃▃▃▃▃▃▂▂▂▂▂▂▂▂▂▂
SCIENCE	1999	163.54	1999	2011	▃▃▃▃▃▃▃▃▃▃▃▃▃▂▂▂▂▂▂▂▂▂▂▂	J BIOL CHEM	1999	173.31	1999	2012	▃▃▃▃▃▃▃▃▃▃▃▃▃▃▂▂▂▂▂▂▂▂▂▂
P NATL ACAD SCI USA	1999	163.43	1999	2010	▃▃▃▃▃▃▃▃▃▃▃▃▂▂▂▂▂▂▂▂▂▂▂▂	SCIENCE	1999	163.54	1999	2011	▃▃▃▃▃▃▃▃▃▃▃▃▃▂▂▂▂▂▂▂▂▂▂▂
MOL CELL BIOL	1999	158.94	1999	2013	▃▃▃▃▃▃▃▃▃▃▃▃▃▃▃▂▂▂▂▂▂▂▂▂	P NATL ACAD SCI USA	1999	163.43	1999	2010	▃▃▃▃▃▃▃▃▃▃▃▃▂▂▂▂▂▂▂▂▂▂▂▂
NAT GENET	1999	149.47	1999	2011	▃▃▃▃▃▃▃▃▃▃▃▃▃▂▂▂▂▂▂▂▂▂▂▂	MOL CELL BIOL	1999	158.94	1999	2013	▃▃▃▃▃▃▃▃▃▃▃▃▃▃▃▂▂▂▂▂▂▂▂▂
EMBO J	1999	115.72	1999	2011	▃▃▃▃▃▃▃▃▃▃▃▃▃▂▂▂▂▂▂▂▂▂▂▂	NAT GENET	1999	149.47	1999	2011	▃▃▃▃▃▃▃▃▃▃▃▃▃▂▂▂▂▂▂▂▂▂▂▂
NATURE	1999	104.35	1999	2010	▃▃▃▃▃▃▃▃▃▃▃▃▂▂▂▂▂▂▂▂▂▂▂▂	SCI REP-UK	1999	148.84	2019	2022	▂▂▂▂▂▂▂▂▂▂▂▂▂▂▂▂▂▂▂▂▃▃▃▃
ONCOGENE	1999	97.96	1999	2013	▃▃▃▃▃▃▃▃▃▃▃▃▃▃▃▂▂▂▂▂▂▂▂▂	EMBO J	1999	115.72	1999	2011	▃▃▃▃▃▃▃▃▃▃▃▃▃▂▂▂▂▂▂▂▂▂▂▂
ANN NY ACAD SCI	1999	96.38	1999	2012	▃▃▃▃▃▃▃▃▃▃▃▃▃▃▂▂▂▂▂▂▂▂▂▂	NATURE	1999	104.35	1999	2010	▃▃▃▃▃▃▃▃▃▃▃▃▂▂▂▂▂▂▂▂▂▂▂▂
GENE DEV	1999	90.31	1999	2013	▃▃▃▃▃▃▃▃▃▃▃▃▃▃▃▂▂▂▂▂▂▂▂▂	FRONT PHARMACOL	1999	101.09	2020	2022	▂▂▂▂▂▂▂▂▂▂▂▂▂▂▂▂▂▂▂▂▂▃▃▃
FEBS LETT	1999	85.09	1999	2011	▃▃▃▃▃▃▃▃▃▃▃▃▃▂▂▂▂▂▂▂▂▂▂▂	FRONT IMMUNOL	1999	99.8	2020	2022	▂▂▂▂▂▂▂▂▂▂▂▂▂▂▂▂▂▂▂▂▂▃▃▃
MOL BRAIN RES	1999	82.97	1999	2014	▃▃▃▃▃▃▃▃▃▃▃▃▃▃▃▃▂▂▂▂▂▂▂▂	ONCOGENE	1999	97.96	1999	2013	▃▃▃▃▃▃▃▃▃▃▃▃▃▃▃▂▂▂▂▂▂▂▂▂
BIOCHEMISTRY-US	1999	76.68	1999	2013	▃▃▃▃▃▃▃▃▃▃▃▃▃▃▃▂▂▂▂▂▂▂▂▂	ANN NY ACAD SCI	1999	96.38	1999	2012	▃▃▃▃▃▃▃▃▃▃▃▃▃▃▂▂▂▂▂▂▂▂▂▂
ANAL BIOCHEM	1999	76.06	1999	2013	▃▃▃▃▃▃▃▃▃▃▃▃▃▃▃▂▂▂▂▂▂▂▂▂	GENE DEV	1999	90.31	1999	2013	▃▃▃▃▃▃▃▃▃▃▃▃▃▃▃▂▂▂▂▂▂▂▂▂
BIOCHEM J	1999	88.01	2000	2013	▂▃▃▃▃▃▃▃▃▃▃▃▃▃▃▂▂▂▂▂▂▂▂▂	FRONT GENET	1999	89.94	2020	2022	▂▂▂▂▂▂▂▂▂▂▂▂▂▂▂▂▂▂▂▂▂▃▃▃
BIOCHEM BIOPH RES CO	1999	80.71	2000	2011	▂▃▃▃▃▃▃▃▃▃▃▃▃▂▂▂▂▂▂▂▂▂▂▂	BIOCHEM J	1999	88.01	2000	2013	▂▃▃▃▃▃▃▃▃▃▃▃▃▃▃▂▂▂▂▂▂▂▂▂
CLIN CANCER RES	1999	82.55	2004	2013	▂▂▂▂▂▃▃▃▃▃▃▃▃▃▃▂▂▂▂▂▂▂▂▂	FEBS LETT	1999	85.09	1999	2011	▃▃▃▃▃▃▃▃▃▃▃▃▃▂▂▂▂▂▂▂▂▂▂▂
SCI REP-UK	1999	148.84	2019	2022	▂▂▂▂▂▂▂▂▂▂▂▂▂▂▂▂▂▂▂▂▃▃▃▃	MOL BRAIN RES	1999	82.97	1999	2014	▃▃▃▃▃▃▃▃▃▃▃▃▃▃▃▃▂▂▂▂▂▂▂▂
CELLS-BASEL	1999	223.23	2020	2022	▂▂▂▂▂▂▂▂▂▂▂▂▂▂▂▂▂▂▂▂▂▃▃▃	CLIN CANCER RES	1999	82.55	2004	2013	▂▂▂▂▂▃▃▃▃▃▃▃▃▃▃▂▂▂▂▂▂▂▂▂
FRONT PHARMACOL	1999	101.09	2020	2022	▂▂▂▂▂▂▂▂▂▂▂▂▂▂▂▂▂▂▂▂▂▃▃▃	BIOCHEM BIOPH RES CO	1999	80.71	2000	2011	▂▃▃▃▃▃▃▃▃▃▃▃▃▂▂▂▂▂▂▂▂▂▂▂
FRONT IMMUNOL	1999	99.8	2020	2022	▂▂▂▂▂▂▂▂▂▂▂▂▂▂▂▂▂▂▂▂▂▃▃▃	NAT COMMUN	1999	79.11	2020	2022	▂▂▂▂▂▂▂▂▂▂▂▂▂▂▂▂▂▂▂▂▂▃▃▃
FRONT GENET	1999	89.94	2020	2022	▂▂▂▂▂▂▂▂▂▂▂▂▂▂▂▂▂▂▂▂▂▃▃▃	BIOCHEMISTRY-US	1999	76.68	1999	2013	▃▃▃▃▃▃▃▃▃▃▃▃▃▃▃▂▂▂▂▂▂▂▂▂
NAT COMMUN	1999	79.11	2020	2022	▂▂▂▂▂▂▂▂▂▂▂▂▂▂▂▂▂▂▂▂▂▃▃▃	ANAL BIOCHEM	1999	76.06	1999	2013	▃▃▃▃▃▃▃▃▃▃▃▃▃▃▃▂▂▂▂▂▂▂▂▂
EBIOMEDICINE	1999	74.08	2020	2022	▂▂▂▂▂▂▂▂▂▂▂▂▂▂▂▂▂▂▂▂▂▃▃▃	EBIOMEDICINE	1999	74.08	2020	2022	▂▂▂▂▂▂▂▂▂▂▂▂▂▂▂▂▂▂▂▂▂▃▃▃
I. Top 25 Cited Journals with the strongest beginning year of citation bursts (2017-2022)						J. Top 25 Cited Journals with the strongest strength of citation bursts (2017-2022)
Cited Journals	Year	Strength	Begin	End	2017 - 2022	Cited Journals	Year	Strength	Begin	End	2017 - 2022
COLD SPRING HARB PER	2017	12.26	2017	2018	▃▃▂▂▂▂	COLD SPRING HARB PER	2017	12.26	2017	2018	▃▃▂▂▂▂
NEUROEPIGENETICS	2017	10.29	2017	2019	▃▃▃▂▂▂	NEUROEPIGENETICS	2017	10.29	2017	2019	▃▃▃▂▂▂
J BIOCHEM-TOKYO	2017	9.57	2017	2018	▃▃▂▂▂▂	J BIOCHEM-TOKYO	2017	9.57	2017	2018	▃▃▂▂▂▂
RHEUMATOL INT	2017	8.67	2017	2019	▃▃▃▂▂▂	ARTIF CELL NANOMED B	2017	9.12	2020	2022	▂▂▂▃▃▃
J UROLOGY	2017	8.29	2017	2018	▃▃▂▂▂▂	ONCOLOGIST	2017	8.82	2018	2019	▂▃▃▂▂▂
BBA-GENE STRUCT EXPR	2017	7.94	2017	2018	▃▃▂▂▂▂	RHEUMATOL INT	2017	8.67	2017	2019	▃▃▃▂▂▂
J NANOMATER	2017	7.39	2017	2018	▃▃▂▂▂▂	J UROLOGY	2017	8.29	2017	2018	▃▃▂▂▂▂
SWISS MED WKLY	2017	7.39	2017	2018	▃▃▂▂▂▂	BIOTECHNOL LETT	2017	8.06	2020	2022	▂▂▂▃▃▃
REPROD BIOL ENDOCRIN	2017	6.96	2017	2018	▃▃▂▂▂▂	BBA-GENE STRUCT EXPR	2017	7.94	2017	2018	▃▃▂▂▂▂
ADV NEUROL	2017	6.96	2017	2018	▃▃▂▂▂▂	ANNU REV PLANT BIOL	2017	7.88	2019	2020	▂▂▃▃▂▂
BIOPOLYMERS	2017	6.91	2017	2018	▃▃▂▂▂▂	J CLIN PATHOL	2017	7.88	2019	2020	▂▂▃▃▂▂
ONCOLOGIST	2017	8.82	2018	2019	▂▃▃▂▂▂	NAT CLIN PRACT NEURO	2017	7.54	2019	2020	▂▂▃▃▂▂
COLD SPRING HARB SYM	2017	7.48	2018	2019	▂▃▃▂▂▂	HUM GENOMICS	2017	7.48	2020	2022	▂▂▂▃▃▃
EXPERT REV CLIN IMMU	2017	7.48	2018	2019	▂▃▃▂▂▂	COLD SPRING HARB SYM	2017	7.48	2018	2019	▂▃▃▂▂▂
ANNU REV PLANT BIOL	2017	7.88	2019	2020	▂▂▃▃▂▂	EXPERT REV CLIN IMMU	2017	7.48	2018	2019	▂▃▃▂▂▂
J CLIN PATHOL	2017	7.88	2019	2020	▂▂▃▃▂▂	J NANOMATER	2017	7.39	2017	2018	▃▃▂▂▂▂
NAT CLIN PRACT NEURO	2017	7.54	2019	2020	▂▂▃▃▂▂	SWISS MED WKLY	2017	7.39	2017	2018	▃▃▂▂▂▂
TWIN RES HUM GENET	2017	7.2	2019	2020	▂▂▃▃▂▂	TWIN RES HUM GENET	2017	7.2	2019	2020	▂▂▃▃▂▂
CHILD DEV	2017	7.2	2019	2020	▂▂▃▃▂▂	CHILD DEV	2017	7.2	2019	2020	▂▂▃▃▂▂
ARCH CLIN NEUROPSYCH	2017	6.85	2019	2020	▂▂▃▃▂▂	REPROD BIOL ENDOCRIN	2017	6.96	2017	2018	▃▃▂▂▂▂
ARTIF CELL NANOMED B	2017	9.12	2020	2022	▂▂▂▃▃▃	ADV NEUROL	2017	6.96	2017	2018	▃▃▂▂▂▂
BIOTECHNOL LETT	2017	8.06	2020	2022	▂▂▂▃▃▃	JAMA PEDIATR	2017	6.91	2020	2022	▂▂▂▃▃▃
HUM GENOMICS	2017	7.48	2020	2022	▂▂▂▃▃▃	INT J ENDOCRINOL	2017	6.91	2020	2022	▂▂▂▃▃▃
JAMA PEDIATR	2017	6.91	2020	2022	▂▂▂▃▃▃	BIOPOLYMERS	2017	6.91	2017	2018	▃▃▂▂▂▂
INT J ENDOCRINOL	2017	6.91	2020	2022	▂▂▂▃▃▃	ARCH CLIN NEUROPSYCH	2017	6.85	2019	2020	▂▂▃▃▂▂
K. Top 25 co-authors with strongest beginning of citation bursts (1999-2022)						L. Top 25 co-authors with the strongest strength of citation bursts(1999-2022)
Authors	Year	Strength	Begin	End	1999 - 2022	Authors	Year	Strength	Begin	End	1999 - 2022
SREERAM V RAMAGOPALAN	1999	6.74	2008	2010	▂▂▂▂▂▂▂▂▂▃▃▃▂▂▂▂▂▂▂▂▂▂▂▂	MOHAMMAD TAHERI	1999	9.15	2018	2022	▂▂▂▂▂▂▂▂▂▂▂▂▂▂▂▂▂▂▂▃▃▃▃▃
GEORGE C EBERS	1999	6.13	2008	2010	▂▂▂▂▂▂▂▂▂▃▃▃▂▂▂▂▂▂▂▂▂▂▂▂	SOUDEH GHAFOURI-FARD	1999	7.93	2018	2022	▂▂▂▂▂▂▂▂▂▂▂▂▂▂▂▂▂▂▂▃▃▃▃▃
PETER T NELSON	1999	5.49	2008	2011	▂▂▂▂▂▂▂▂▂▃▃▃▃▂▂▂▂▂▂▂▂▂▂▂	WEI WANG	1999	7.65	2019	2022	▂▂▂▂▂▂▂▂▂▂▂▂▂▂▂▂▂▂▂▂▃▃▃▃
BART DE STROOPER	1999	6.57	2009	2014	▂▂▂▂▂▂▂▂▂▂▃▃▃▃▃▃▂▂▂▂▂▂▂▂	LEI ZHANG	1999	7.19	2019	2020	▂▂▂▂▂▂▂▂▂▂▂▂▂▂▂▂▂▂▂▂▃▃▂▂
WALTER J LUKIW	1999	6.63	2011	2016	▂▂▂▂▂▂▂▂▂▂▂▂▃▃▃▃▃▃▂▂▂▂▂▂	WEI LIU	1999	6.84	2017	2019	▂▂▂▂▂▂▂▂▂▂▂▂▂▂▂▂▂▂▃▃▃▂▂▂
ELIO SCARPINI	1999	5.29	2011	2013	▂▂▂▂▂▂▂▂▂▂▂▂▃▃▃▂▂▂▂▂▂▂▂▂	ANDREAS KELLER	1999	6.84	2014	2016	▂▂▂▂▂▂▂▂▂▂▂▂▂▂▂▃▃▃▂▂▂▂▂▂
YUHAI ZHAO	1999	6.48	2012	2016	▂▂▂▂▂▂▂▂▂▂▂▂▂▃▃▃▃▃▂▂▂▂▂▂	CHRISTINA BACKES	1999	6.82	2014	2016	▂▂▂▂▂▂▂▂▂▂▂▂▂▂▂▃▃▃▂▂▂▂▂▂
LI-HUEI TSAI	1999	5.56	2012	2014	▂▂▂▂▂▂▂▂▂▂▂▂▂▃▃▃▂▂▂▂▂▂▂▂	SREERAM V RAMAGOPALAN	1999	6.74	2008	2010	▂▂▂▂▂▂▂▂▂▃▃▃▂▂▂▂▂▂▂▂▂▂▂▂
ANDREAS KELLER	1999	6.84	2014	2016	▂▂▂▂▂▂▂▂▂▂▂▂▂▂▂▃▃▃▂▂▂▂▂▂	WALTER J LUKIW	1999	6.63	2011	2016	▂▂▂▂▂▂▂▂▂▂▂▂▃▃▃▃▃▃▂▂▂▂▂▂
CHRISTINA BACKES	1999	6.82	2014	2016	▂▂▂▂▂▂▂▂▂▂▂▂▂▂▂▃▃▃▂▂▂▂▂▂	BART DE STROOPER	1999	6.57	2009	2014	▂▂▂▂▂▂▂▂▂▂▃▃▃▃▃▃▂▂▂▂▂▂▂▂
ECKART MEESE	1999	5.79	2014	2016	▂▂▂▂▂▂▂▂▂▂▂▂▂▂▂▃▃▃▂▂▂▂▂▂	YUHAI ZHAO	1999	6.48	2012	2016	▂▂▂▂▂▂▂▂▂▂▂▂▂▃▃▃▃▃▂▂▂▂▂▂
BENJAMIN MEDER	1999	5.77	2014	2016	▂▂▂▂▂▂▂▂▂▂▂▂▂▂▂▃▃▃▂▂▂▂▂▂	GEORGE C EBERS	1999	6.13	2008	2010	▂▂▂▂▂▂▂▂▂▃▃▃▂▂▂▂▂▂▂▂▂▂▂▂
SIMONE SIDOLI	1999	5.38	2015	2019	▂▂▂▂▂▂▂▂▂▂▂▂▂▂▂▂▃▃▃▃▃▂▂▂	MAJA JAGODIC	1999	5.84	2017	2019	▂▂▂▂▂▂▂▂▂▂▂▂▂▂▂▂▂▂▃▃▃▂▂▂
WEI LIU	1999	6.84	2017	2019	▂▂▂▂▂▂▂▂▂▂▂▂▂▂▂▂▂▂▃▃▃▂▂▂	MEHRDOKHT MAZDEH	1999	5.83	2018	2019	▂▂▂▂▂▂▂▂▂▂▂▂▂▂▂▂▂▂▂▃▃▂▂▂
MAJA JAGODIC	1999	5.84	2017	2019	▂▂▂▂▂▂▂▂▂▂▂▂▂▂▂▂▂▂▃▃▃▂▂▂	ECKART MEESE	1999	5.79	2014	2016	▂▂▂▂▂▂▂▂▂▂▂▂▂▂▂▃▃▃▂▂▂▂▂▂
MOHAMMAD TAHERI	1999	9.15	2018	2022	▂▂▂▂▂▂▂▂▂▂▂▂▂▂▂▂▂▂▂▃▃▃▃▃	YING LIU	1999	5.77	2019	2022	▂▂▂▂▂▂▂▂▂▂▂▂▂▂▂▂▂▂▂▂▃▃▃▃
SOUDEH GHAFOURI-FARD	1999	7.93	2018	2022	▂▂▂▂▂▂▂▂▂▂▂▂▂▂▂▂▂▂▂▃▃▃▃▃	BENJAMIN MEDER	1999	5.77	2014	2016	▂▂▂▂▂▂▂▂▂▂▂▂▂▂▂▃▃▃▂▂▂▂▂▂
MEHRDOKHT MAZDEH	1999	5.83	2018	2019	▂▂▂▂▂▂▂▂▂▂▂▂▂▂▂▂▂▂▂▃▃▂▂▂	NAN ZHANG	1999	5.67	2020	2022	▂▂▂▂▂▂▂▂▂▂▂▂▂▂▂▂▂▂▂▂▂▃▃▃
KAMRAN GHAEDI	1999	5.67	2018	2020	▂▂▂▂▂▂▂▂▂▂▂▂▂▂▂▂▂▂▂▃▃▃▂▂	KAMRAN GHAEDI	1999	5.67	2018	2020	▂▂▂▂▂▂▂▂▂▂▂▂▂▂▂▂▂▂▂▃▃▃▂▂
WEI WANG	1999	7.65	2019	2022	▂▂▂▂▂▂▂▂▂▂▂▂▂▂▂▂▂▂▂▂▃▃▃▃	LI-HUEI TSAI	1999	5.56	2012	2014	▂▂▂▂▂▂▂▂▂▂▂▂▂▃▃▃▂▂▂▂▂▂▂▂
LEI ZHANG	1999	7.19	2019	2020	▂▂▂▂▂▂▂▂▂▂▂▂▂▂▂▂▂▂▂▂▃▃▂▂	YUAN ZHANG	1999	5.49	2020	2022	▂▂▂▂▂▂▂▂▂▂▂▂▂▂▂▂▂▂▂▂▂▃▃▃
YING LIU	1999	5.77	2019	2022	▂▂▂▂▂▂▂▂▂▂▂▂▂▂▂▂▂▂▂▂▃▃▃▃	PETER T NELSON	1999	5.49	2008	2011	▂▂▂▂▂▂▂▂▂▃▃▃▃▂▂▂▂▂▂▂▂▂▂▂
NAN ZHANG	1999	5.67	2020	2022	▂▂▂▂▂▂▂▂▂▂▂▂▂▂▂▂▂▂▂▂▂▃▃▃	SIMONE SIDOLI	1999	5.38	2015	2019	▂▂▂▂▂▂▂▂▂▂▂▂▂▂▂▂▃▃▃▃▃▂▂▂
YUAN ZHANG	1999	5.49	2020	2022	▂▂▂▂▂▂▂▂▂▂▂▂▂▂▂▂▂▂▂▂▂▃▃▃	ELIO SCARPINI	1999	5.29	2011	2013	▂▂▂▂▂▂▂▂▂▂▂▂▃▃▃▂▂▂▂▂▂▂▂▂
RICCARDO E MARIONI	1999	5.27	2020	2022	▂▂▂▂▂▂▂▂▂▂▂▂▂▂▂▂▂▂▂▂▂▃▃▃	RICCARDO E MARIONI	1999	5.27	2020	2022	▂▂▂▂▂▂▂▂▂▂▂▂▂▂▂▂▂▂▂▂▂▃▃▃
M. Top 25 co-authors with strongest beginning of citation bursts (2017-2022)						N. Top 25 co-authors with the strongest strength of citation bursts (2017-2022)
Authors	Year	Strength	Begin	End	2017 - 2022	Authors	Year	Strength	Begin	End	2017 - 2022
JUN-ICHI IGA	2017	3.19	2017	2018	▃▃▂▂▂▂	LEI ZHANG	2017	4.37	2019	2020	▂▂▃▃▂▂
KIYOHIRO YAMAZAKI	2017	3.19	2017	2018	▃▃▂▂▂▂	MEHRDOKHT MAZDEH	2017	4.26	2018	2019	▂▃▃▂▂▂
MAJA JAGODIC	2017	3.07	2017	2019	▃▃▃▂▂▂	YUAN ZHANG	2017	3.63	2020	2022	▂▂▂▃▃▃
ISIDRE FERRER	2017	2.79	2017	2018	▃▃▂▂▂▂	JUN-ICHI IGA	2017	3.19	2017	2018	▃▃▂▂▂▂
JULIE A SCHNEIDER	2017	2.39	2017	2018	▃▃▂▂▂▂	KIYOHIRO YAMAZAKI	2017	3.19	2017	2018	▃▃▂▂▂▂
MEHRDOKHT MAZDEH	2017	4.26	2018	2019	▂▃▃▂▂▂	MAJA JAGODIC	2017	3.07	2017	2019	▃▃▃▂▂▂
LING-QIANG ZHU	2017	2.7	2018	2019	▂▃▃▂▂▂	XI CHEN	2017	2.97	2020	2022	▂▂▂▃▃▃
FREDRIK PIEHL	2017	2.7	2018	2019	▂▃▃▂▂▂	YAN WANG	2017	2.97	2020	2022	▂▂▂▃▃▃
MASOUD ETEMADIFAR	2017	2.7	2018	2019	▂▃▃▂▂▂	NA LI	2017	2.97	2020	2022	▂▂▂▃▃▃
JING LI	2017	2.63	2018	2019	▂▃▃▂▂▂	ISIDRE FERRER	2017	2.79	2017	2018	▃▃▂▂▂▂
AREZOU SAYAD	2017	2.16	2018	2019	▂▃▃▂▂▂	LING-QIANG ZHU	2017	2.7	2018	2019	▂▃▃▂▂▂
MICHAEL ASCHNER	2017	2.11	2018	2020	▂▃▃▃▂▂	FREDRIK PIEHL	2017	2.7	2018	2019	▂▃▃▂▂▂
LEI ZHANG	2017	4.37	2019	2020	▂▂▃▃▂▂	MASOUD ETEMADIFAR	2017	2.7	2018	2019	▂▃▃▂▂▂
HUI ZHANG	2017	2.5	2019	2020	▂▂▃▃▂▂	YANG LIU	2017	2.64	2020	2022	▂▂▂▃▃▃
ADAM R SMITH	2017	2.21	2019	2020	▂▂▃▃▂▂	TAO WANG	2017	2.64	2020	2022	▂▂▂▃▃▃
DANIEL L A VAN DEN HOVE	2017	2.14	2019	2020	▂▂▃▃▂▂	JING ZHAO	2017	2.64	2020	2022	▂▂▂▃▃▃
YUAN ZHANG	2017	3.63	2020	2022	▂▂▂▃▃▃	JING LI	2017	2.63	2018	2019	▂▃▃▂▂▂
XI CHEN	2017	2.97	2020	2022	▂▂▂▃▃▃	HUI ZHANG	2017	2.5	2019	2020	▂▂▃▃▂▂
YAN WANG	2017	2.97	2020	2022	▂▂▂▃▃▃	JULIE A SCHNEIDER	2017	2.39	2017	2018	▃▃▂▂▂▂
NA LI	2017	2.97	2020	2022	▂▂▂▃▃▃	CHUAN HE	2017	2.31	2020	2022	▂▂▂▃▃▃
YANG LIU	2017	2.64	2020	2022	▂▂▂▃▃▃	ADAM R SMITH	2017	2.21	2019	2020	▂▂▃▃▂▂
TAO WANG	2017	2.64	2020	2022	▂▂▂▃▃▃	AREZOU SAYAD	2017	2.16	2018	2019	▂▃▃▂▂▂
JING ZHAO	2017	2.64	2020	2022	▂▂▂▃▃▃	DANIEL L A VAN DEN HOVE	2017	2.14	2019	2020	▂▂▃▃▂▂
CHUAN HE	2017	2.31	2020	2022	▂▂▂▃▃▃	NAN ZHANG	2017	2.14	2020	2022	▂▂▂▃▃▃
NAN ZHANG	2017	2.14	2020	2022	▂▂▂▃▃▃	MICHAEL ASCHNER	2017	2.11	2018	2020	▂▃▃▃▂▂
O. Top 25 cited-authors with strongest beginning of citation bursts (1999-2022)						P. Top 25 cited-authors with the strongest strength of citation bursts (1999-2022)
Cited Authors	Year	Strength	Begin	End	1999 - 2022	Cited Authors	Year	Strength	Begin	End	1999 - 2022
HERMAN JG	1999	69.51	2000	2013	▂▃▃▃▃▃▃▃▃▃▃▃▃▃▃▂▂▂▂▂▂▂▂▂	HERMAN JG	1999	69.51	2000	2013	▂▃▃▃▃▃▃▃▃▃▃▃▃▃▃▂▂▂▂▂▂▂▂▂
JONES PA	1999	49.24	2000	2011	▂▃▃▃▃▃▃▃▃▃▃▃▃▂▂▂▂▂▂▂▂▂▂▂	ELBASHIR SM	1999	55.95	2003	2012	▂▂▂▂▃▃▃▃▃▃▃▃▃▃▂▂▂▂▂▂▂▂▂▂
MATTSON MP	1999	37.05	2000	2014	▂▃▃▃▃▃▃▃▃▃▃▃▃▃▃▃▂▂▂▂▂▂▂▂	ESTELLER M	1999	53.26	2004	2012	▂▂▂▂▂▃▃▃▃▃▃▃▃▃▂▂▂▂▂▂▂▂▂▂
MARKS PA	1999	52.54	2001	2014	▂▂▃▃▃▃▃▃▃▃▃▃▃▃▃▃▂▂▂▂▂▂▂▂	MARKS PA	1999	52.54	2001	2014	▂▂▃▃▃▃▃▃▃▃▃▃▃▃▃▃▂▂▂▂▂▂▂▂
ELBASHIR SM	1999	55.95	2003	2012	▂▂▂▂▃▃▃▃▃▃▃▃▃▃▂▂▂▂▂▂▂▂▂▂	CAO XW	1999	49.58	2007	2015	▂▂▂▂▂▂▂▂▃▃▃▃▃▃▃▃▃▂▂▂▂▂▂▂
FIRE A	1999	40.14	2003	2013	▂▂▂▂▃▃▃▃▃▃▃▃▃▃▃▂▂▂▂▂▂▂▂▂	JONES PA	1999	49.24	2000	2011	▂▃▃▃▃▃▃▃▃▃▃▃▃▂▂▂▂▂▂▂▂▂▂▂
XIA HB	1999	37.44	2003	2009	▂▂▂▂▃▃▃▃▃▃▃▂▂▂▂▂▂▂▂▂▂▂▂▂	LEVENSON JM	1999	41.5	2007	2016	▂▂▂▂▂▂▂▂▃▃▃▃▃▃▃▃▃▃▂▂▂▂▂▂
ESTELLER M	1999	53.26	2004	2012	▂▂▂▂▂▃▃▃▃▃▃▃▃▃▂▂▂▂▂▂▂▂▂▂	FRAGA MF	1999	40.9	2007	2015	▂▂▂▂▂▂▂▂▃▃▃▃▃▃▃▃▃▂▂▂▂▂▂▂
KRICHEVSKY AM	1999	36.39	2004	2015	▂▂▂▂▂▃▃▃▃▃▃▃▃▃▃▃▃▂▂▂▂▂▂▂	JENUWEIN T	1999	40.15	2006	2015	▂▂▂▂▂▂▂▃▃▃▃▃▃▃▃▃▃▂▂▂▂▂▂▂
JENUWEIN T	1999	40.15	2006	2015	▂▂▂▂▂▂▂▃▃▃▃▃▃▃▃▃▃▂▂▂▂▂▂▂	FIRE A	1999	40.14	2003	2013	▂▂▂▂▃▃▃▃▃▃▃▃▃▃▃▂▂▂▂▂▂▂▂▂
CAO XW	1999	49.58	2007	2015	▂▂▂▂▂▂▂▂▃▃▃▃▃▃▃▃▃▂▂▂▂▂▂▂	FISCHER A	1999	39.81	2008	2015	▂▂▂▂▂▂▂▂▂▃▃▃▃▃▃▃▃▂▂▂▂▂▂▂
LEVENSON JM	1999	41.5	2007	2016	▂▂▂▂▂▂▂▂▃▃▃▃▃▃▃▃▃▃▂▂▂▂▂▂	SCHAEFER A	1999	39.58	2008	2014	▂▂▂▂▂▂▂▂▂▃▃▃▃▃▃▃▂▂▂▂▂▂▂▂
FRAGA MF	1999	40.9	2007	2015	▂▂▂▂▂▂▂▂▃▃▃▃▃▃▃▃▃▂▂▂▂▂▂▂	XIA HB	1999	37.44	2003	2009	▂▂▂▂▃▃▃▃▃▃▃▂▂▂▂▂▂▂▂▂▂▂▂▂
KIM VN	1999	36.44	2007	2013	▂▂▂▂▂▂▂▂▃▃▃▃▃▃▃▂▂▂▂▂▂▂▂▂	SIEGMUND KD	1999	37.28	2009	2015	▂▂▂▂▂▂▂▂▂▂▃▃▃▃▃▃▃▂▂▂▂▂▂▂
KOUZARIDES T	1999	35.14	2007	2016	▂▂▂▂▂▂▂▂▃▃▃▃▃▃▃▃▃▃▂▂▂▂▂▂	MATTSON MP	1999	37.05	2000	2014	▂▃▃▃▃▃▃▃▃▃▃▃▃▃▃▃▂▂▂▂▂▂▂▂
FISCHER A	1999	39.81	2008	2015	▂▂▂▂▂▂▂▂▂▃▃▃▃▃▃▃▃▂▂▂▂▂▂▂	PACKER AN	1999	36.83	2009	2017	▂▂▂▂▂▂▂▂▂▂▃▃▃▃▃▃▃▃▃▂▂▂▂▂
SCHAEFER A	1999	39.58	2008	2014	▂▂▂▂▂▂▂▂▂▃▃▃▃▃▃▃▂▂▂▂▂▂▂▂	KIM VN	1999	36.44	2007	2013	▂▂▂▂▂▂▂▂▃▃▃▃▃▃▃▂▂▂▂▂▂▂▂▂
SCHRATT GM	1999	35.47	2008	2015	▂▂▂▂▂▂▂▂▂▃▃▃▃▃▃▃▃▂▂▂▂▂▂▂	KRICHEVSKY AM	1999	36.39	2004	2015	▂▂▂▂▂▃▃▃▃▃▃▃▃▃▃▃▃▂▂▂▂▂▂▂
KOSIK KS	1999	35.25	2008	2016	▂▂▂▂▂▂▂▂▂▃▃▃▃▃▃▃▃▃▂▂▂▂▂▂	MILLER CA	1999	36.24	2010	2017	▂▂▂▂▂▂▂▂▂▂▂▃▃▃▃▃▃▃▃▂▂▂▂▂
BILEN J	1999	35.25	2008	2012	▂▂▂▂▂▂▂▂▂▃▃▃▃▃▂▂▂▂▂▂▂▂▂▂	SCHRATT GM	1999	35.47	2008	2015	▂▂▂▂▂▂▂▂▂▃▃▃▃▃▃▃▃▂▂▂▂▂▂▂
LEWIS BP	1999	35.17	2008	2015	▂▂▂▂▂▂▂▂▂▃▃▃▃▃▃▃▃▂▂▂▂▂▂▂	KOSIK KS	1999	35.25	2008	2016	▂▂▂▂▂▂▂▂▂▃▃▃▃▃▃▃▃▃▂▂▂▂▂▂
SIEGMUND KD	1999	37.28	2009	2015	▂▂▂▂▂▂▂▂▂▂▃▃▃▃▃▃▃▂▂▂▂▂▂▂	BILEN J	1999	35.25	2008	2012	▂▂▂▂▂▂▂▂▂▃▃▃▃▃▂▂▂▂▂▂▂▂▂▂
PACKER AN	1999	36.83	2009	2017	▂▂▂▂▂▂▂▂▂▂▃▃▃▃▃▃▃▃▃▂▂▂▂▂	WANG SC	1999	35.2	2010	2016	▂▂▂▂▂▂▂▂▂▂▂▃▃▃▃▃▃▃▂▂▂▂▂▂
MILLER CA	1999	36.24	2010	2017	▂▂▂▂▂▂▂▂▂▂▂▃▃▃▃▃▃▃▃▂▂▂▂▂	LEWIS BP	1999	35.17	2008	2015	▂▂▂▂▂▂▂▂▂▃▃▃▃▃▃▃▃▂▂▂▂▂▂▂
WANG SC	1999	35.2	2010	2016	▂▂▂▂▂▂▂▂▂▂▂▃▃▃▃▃▃▃▂▂▂▂▂▂	KOUZARIDES T	1999	35.14	2007	2016	▂▂▂▂▂▂▂▂▃▃▃▃▃▃▃▃▃▃▂▂▂▂▂▂
Q. Top 25 cited-authors with strongest beginning of citation bursts (2017-2022)						R. Top 25 cited-authors with the strongest strength of citation bursts (2017-2022)
Cited Authors	Year	Strength	Begin	End	2017 - 2022	Cited Authors	Year	Strength	Begin	End	2017 - 2022
FANG MR	2017	15.48	2017	2018	▃▃▂▂▂▂	FANG MR	2017	15.48	2017	2018	▃▃▂▂▂▂
CARDO LF	2017	15.32	2017	2018	▃▃▂▂▂▂	CARDO LF	2017	15.32	2017	2018	▃▃▂▂▂▂
SAWCER S	2017	15.31	2017	2019	▃▃▃▂▂▂	SAWCER S	2017	15.31	2017	2019	▃▃▃▂▂▂
SABA R	2017	15.04	2017	2018	▃▃▂▂▂▂	DENDROU CA	2017	15.11	2018	2019	▂▃▃▂▂▂
BOLLATI V	2017	15.03	2017	2019	▃▃▃▂▂▂	SABA R	2017	15.04	2017	2018	▃▃▂▂▂▂
GUERAU-DE-ARELLANO M	2017	14.15	2017	2018	▃▃▂▂▂▂	BOLLATI V	2017	15.03	2017	2019	▃▃▃▂▂▂
KILGORE M	2017	14.15	2017	2018	▃▃▂▂▂▂	GUERAU-DE-ARELLANO M	2017	14.15	2017	2018	▃▃▂▂▂▂
SCHONROCK N	2017	13.99	2017	2019	▃▃▃▂▂▂	KILGORE M	2017	14.15	2017	2018	▃▃▂▂▂▂
SINGLETON AB	2017	13.61	2017	2019	▃▃▃▂▂▂	SCHONROCK N	2017	13.99	2017	2019	▃▃▃▂▂▂
TANZI RE	2017	13.27	2017	2018	▃▃▂▂▂▂	SINGLETON AB	2017	13.61	2017	2019	▃▃▃▂▂▂
HAROLD D	2017	13.27	2017	2018	▃▃▂▂▂▂	TANZI RE	2017	13.27	2017	2018	▃▃▂▂▂▂
KHOO SK	2017	13.04	2017	2019	▃▃▃▂▂▂	HAROLD D	2017	13.27	2017	2018	▃▃▂▂▂▂
LEHMANN SM	2017	12.76	2017	2019	▃▃▃▂▂▂	KHOO SK	2017	13.04	2017	2019	▃▃▃▂▂▂
DAY JJ	2017	12.76	2017	2019	▃▃▃▂▂▂	LIAO Y	2017	12.8	2020	2022	▂▂▂▃▃▃
GOODALL EF	2017	12.38	2017	2018	▃▃▂▂▂▂	LEHMANN SM	2017	12.76	2017	2019	▃▃▃▂▂▂
JAKOVCEVSKI M	2017	12.38	2017	2018	▃▃▂▂▂▂	DAY JJ	2017	12.76	2017	2019	▃▃▃▂▂▂
PONOMAREV ED	2017	12.32	2017	2018	▃▃▂▂▂▂	ZHANG JY	2017	12.48	2019	2020	▂▂▃▃▂▂
MACIOTTA S	2017	11.94	2017	2018	▃▃▂▂▂▂	GOODALL EF	2017	12.38	2017	2018	▃▃▂▂▂▂
BARANZINI SE	2017	11.94	2017	2018	▃▃▂▂▂▂	JAKOVCEVSKI M	2017	12.38	2017	2018	▃▃▂▂▂▂
LIM LP	2017	11.94	2017	2018	▃▃▂▂▂▂	PONOMAREV ED	2017	12.32	2017	2018	▃▃▂▂▂▂
KIM DH	2017	11.94	2017	2018	▃▃▂▂▂▂	ZHU HC	2017	12.25	2018	2019	▂▃▃▂▂▂
DENDROU CA	2017	15.11	2018	2019	▂▃▃▂▂▂	MACIOTTA S	2017	11.94	2017	2018	▃▃▂▂▂▂
ZHU HC	2017	12.25	2018	2019	▂▃▃▂▂▂	BARANZINI SE	2017	11.94	2017	2018	▃▃▂▂▂▂
ZHANG JY	2017	12.48	2019	2020	▂▂▃▃▂▂	LIM LP	2017	11.94	2017	2018	▃▃▂▂▂▂
LIAO Y	2017	12.8	2020	2022	▂▂▂▃▃▃	KIM DH	2017	11.94	2017	2018	▃▃▂▂▂▂

## Sheet: references
S. Top 25 references with strongest beginning of citation bursts (1999-2022)
References	Year	Strength	Begin	End	1999 - 2022
Hebert SS, 2008, P NATL ACAD SCI USA, V105, P6415, DOI 10.1073/pnas.0710263105, DOI	2008	64.65	2008	2013	▂▂▂▂▂▂▂▂▂▃▃▃▃▃▃▂▂▂▂▂▂▂▂▂
Wang WX, 2008, J NEUROSCI, V28, P1213, DOI 10.1523/JNEUROSCI.5065-07.2008, DOI	2008	55.9	2008	2013	▂▂▂▂▂▂▂▂▂▃▃▃▃▃▃▂▂▂▂▂▂▂▂▂
Kim J, 2007, SCIENCE, V317, P1220, DOI 10.1126/science.1140481, DOI	2007	49.97	2008	2012	▂▂▂▂▂▂▂▂▂▃▃▃▃▃▂▂▂▂▂▂▂▂▂▂
Lukiw WJ, 2007, NEUROREPORT, V18, P297, DOI 10.1097/WNR.0b013e3280148e8b, DOI	2007	44.23	2008	2012	▂▂▂▂▂▂▂▂▂▃▃▃▃▃▂▂▂▂▂▂▂▂▂▂
Fischer A, 2007, NATURE, V447, P178, DOI 10.1038/nature05772, DOI	2007	36.92	2008	2012	▂▂▂▂▂▂▂▂▂▃▃▃▃▃▂▂▂▂▂▂▂▂▂▂
Kouzarides T, 2007, CELL, V128, P693, DOI 10.1016/j.cell.2007.02.005, DOI	2007	33.27	2008	2012	▂▂▂▂▂▂▂▂▂▃▃▃▃▃▂▂▂▂▂▂▂▂▂▂
Cogswell JP, 2008, J ALZHEIMERS DIS, V14, P27, DOI 10.3233/jad-2008-14103, DOI	2008	44.5	2009	2013	▂▂▂▂▂▂▂▂▂▂▃▃▃▃▃▂▂▂▂▂▂▂▂▂
Wang SC, 2008, PLOS ONE, V3, P0, DOI 10.1371/journal.pone.0002698, DOI	2008	37.38	2009	2013	▂▂▂▂▂▂▂▂▂▂▃▃▃▃▃▂▂▂▂▂▂▂▂▂
Hebert SS, 2009, NEUROBIOL DIS, V33, P422, DOI 10.1016/j.nbd.2008.11.009, DOI	2009	33.64	2009	2014	▂▂▂▂▂▂▂▂▂▂▃▃▃▃▃▃▂▂▂▂▂▂▂▂
Packer AN, 2008, J NEUROSCI, V28, P14341, DOI 10.1523/JNEUROSCI.2390-08.2008, DOI	2008	33.11	2009	2013	▂▂▂▂▂▂▂▂▂▂▃▃▃▃▃▂▂▂▂▂▂▂▂▂
Bartel DP, 2009, CELL, V136, P215, DOI 10.1016/j.cell.2009.01.002, DOI	2009	54.43	2010	2014	▂▂▂▂▂▂▂▂▂▂▂▃▃▃▃▃▂▂▂▂▂▂▂▂
Guan JS, 2009, NATURE, V459, P55, DOI 10.1038/nature07925, DOI	2009	48.77	2010	2014	▂▂▂▂▂▂▂▂▂▂▂▃▃▃▃▃▂▂▂▂▂▂▂▂
Kilgore M, 2010, NEUROPSYCHOPHARMACOL, V35, P870, DOI 10.1038/npp.2009.197, DOI	2010	34.18	2010	2015	▂▂▂▂▂▂▂▂▂▂▂▃▃▃▃▃▃▂▂▂▂▂▂▂
Peleg S, 2010, SCIENCE, V328, P753, DOI 10.1126/science.1186088, DOI	2010	43.66	2011	2015	▂▂▂▂▂▂▂▂▂▂▂▂▃▃▃▃▃▂▂▂▂▂▂▂
Junker A, 2009, BRAIN, V132, P3342, DOI 10.1093/brain/awp300, DOI	2009	35.8	2011	2014	▂▂▂▂▂▂▂▂▂▂▂▂▃▃▃▃▂▂▂▂▂▂▂▂
Graff J, 2012, NATURE, V483, P222, DOI 10.1038/nature10849, DOI	2012	43.97	2013	2017	▂▂▂▂▂▂▂▂▂▂▂▂▂▂▃▃▃▃▃▂▂▂▂▂
Lau P, 2013, EMBO MOL MED, V5, P1613, DOI 10.1002/emmm.201201974, DOI	2013	36.59	2014	2018	▂▂▂▂▂▂▂▂▂▂▂▂▂▂▂▃▃▃▃▃▂▂▂▂
De Jager PL, 2014, NAT NEUROSCI, V17, P1156, DOI 10.1038/nn.3786, DOI	2014	59.03	2015	2019	▂▂▂▂▂▂▂▂▂▂▂▂▂▂▂▂▃▃▃▃▃▂▂▂
Lambert JC, 2013, NAT GENET, V45, P1452, DOI 10.1038/ng.2802, DOI	2013	37.95	2015	2018	▂▂▂▂▂▂▂▂▂▂▂▂▂▂▂▂▃▃▃▃▂▂▂▂
Horvath S, 2013, GENOME BIOL, V14, P0, DOI 10.1186/gb-2013-14-10-r115, DOI	2013	34.4	2015	2018	▂▂▂▂▂▂▂▂▂▂▂▂▂▂▂▂▃▃▃▃▂▂▂▂
Lunnon K, 2014, NAT NEUROSCI, V17, P1164, DOI 10.1038/nn.3782, DOI	2014	42.98	2016	2019	▂▂▂▂▂▂▂▂▂▂▂▂▂▂▂▂▂▃▃▃▃▂▂▂
Kalia LV, 2015, LANCET, V386, P896, DOI 10.1016/S0140-6736(14)61393-3, DOI	2015	37.26	2018	2020	▂▂▂▂▂▂▂▂▂▂▂▂▂▂▂▂▂▂▂▃▃▃▂▂
Ritchie ME, 2015, NUCLEIC ACIDS RES, V43, P0, DOI 10.1093/nar/gkv007, DOI	2015	35.01	2018	2020	▂▂▂▂▂▂▂▂▂▂▂▂▂▂▂▂▂▂▂▃▃▃▂▂
Kunkle BW, 2019, NAT GENET, V51, P414, DOI 10.1038/s41588-019-0358-2, DOI	2019	34.28	2020	2022	▂▂▂▂▂▂▂▂▂▂▂▂▂▂▂▂▂▂▂▂▂▃▃▃
Obrien J, 2018, FRONT ENDOCRINOL, V9, P0, DOI 10.3389/fendo.2018.00402, DOI	2018	33.47	2020	2022	▂▂▂▂▂▂▂▂▂▂▂▂▂▂▂▂▂▂▂▂▂▃▃▃
T. Top 25 references with the strongest strength of citation bursts (1999-2022)
References	Year	Strength	Begin	End	1999 - 2022
Hebert SS, 2008, P NATL ACAD SCI USA, V105, P6415, DOI 10.1073/pnas.0710263105, DOI	2008	64.65	2008	2013	▂▂▂▂▂▂▂▂▂▃▃▃▃▃▃▂▂▂▂▂▂▂▂▂
De Jager PL, 2014, NAT NEUROSCI, V17, P1156, DOI 10.1038/nn.3786, DOI	2014	59.03	2015	2019	▂▂▂▂▂▂▂▂▂▂▂▂▂▂▂▂▃▃▃▃▃▂▂▂
Wang WX, 2008, J NEUROSCI, V28, P1213, DOI 10.1523/JNEUROSCI.5065-07.2008, DOI	2008	55.9	2008	2013	▂▂▂▂▂▂▂▂▂▃▃▃▃▃▃▂▂▂▂▂▂▂▂▂
Bartel DP, 2009, CELL, V136, P215, DOI 10.1016/j.cell.2009.01.002, DOI	2009	54.43	2010	2014	▂▂▂▂▂▂▂▂▂▂▂▃▃▃▃▃▂▂▂▂▂▂▂▂
Kim J, 2007, SCIENCE, V317, P1220, DOI 10.1126/science.1140481, DOI	2007	49.97	2008	2012	▂▂▂▂▂▂▂▂▂▃▃▃▃▃▂▂▂▂▂▂▂▂▂▂
Guan JS, 2009, NATURE, V459, P55, DOI 10.1038/nature07925, DOI	2009	48.77	2010	2014	▂▂▂▂▂▂▂▂▂▂▂▃▃▃▃▃▂▂▂▂▂▂▂▂
Cogswell JP, 2008, J ALZHEIMERS DIS, V14, P27, DOI 10.3233/jad-2008-14103, DOI	2008	44.5	2009	2013	▂▂▂▂▂▂▂▂▂▂▃▃▃▃▃▂▂▂▂▂▂▂▂▂
Lukiw WJ, 2007, NEUROREPORT, V18, P297, DOI 10.1097/WNR.0b013e3280148e8b, DOI	2007	44.23	2008	2012	▂▂▂▂▂▂▂▂▂▃▃▃▃▃▂▂▂▂▂▂▂▂▂▂
Graff J, 2012, NATURE, V483, P222, DOI 10.1038/nature10849, DOI	2012	43.97	2013	2017	▂▂▂▂▂▂▂▂▂▂▂▂▂▂▃▃▃▃▃▂▂▂▂▂
Peleg S, 2010, SCIENCE, V328, P753, DOI 10.1126/science.1186088, DOI	2010	43.66	2011	2015	▂▂▂▂▂▂▂▂▂▂▂▂▃▃▃▃▃▂▂▂▂▂▂▂
Lunnon K, 2014, NAT NEUROSCI, V17, P1164, DOI 10.1038/nn.3782, DOI	2014	42.98	2016	2019	▂▂▂▂▂▂▂▂▂▂▂▂▂▂▂▂▂▃▃▃▃▂▂▂
Lambert JC, 2013, NAT GENET, V45, P1452, DOI 10.1038/ng.2802, DOI	2013	37.95	2015	2018	▂▂▂▂▂▂▂▂▂▂▂▂▂▂▂▂▃▃▃▃▂▂▂▂
Wang SC, 2008, PLOS ONE, V3, P0, DOI 10.1371/journal.pone.0002698, DOI	2008	37.38	2009	2013	▂▂▂▂▂▂▂▂▂▂▃▃▃▃▃▂▂▂▂▂▂▂▂▂
Kalia LV, 2015, LANCET, V386, P896, DOI 10.1016/S0140-6736(14)61393-3, DOI	2015	37.26	2018	2020	▂▂▂▂▂▂▂▂▂▂▂▂▂▂▂▂▂▂▂▃▃▃▂▂
Fischer A, 2007, NATURE, V447, P178, DOI 10.1038/nature05772, DOI	2007	36.92	2008	2012	▂▂▂▂▂▂▂▂▂▃▃▃▃▃▂▂▂▂▂▂▂▂▂▂
Lau P, 2013, EMBO MOL MED, V5, P1613, DOI 10.1002/emmm.201201974, DOI	2013	36.59	2014	2018	▂▂▂▂▂▂▂▂▂▂▂▂▂▂▂▃▃▃▃▃▂▂▂▂
Junker A, 2009, BRAIN, V132, P3342, DOI 10.1093/brain/awp300, DOI	2009	35.8	2011	2014	▂▂▂▂▂▂▂▂▂▂▂▂▃▃▃▃▂▂▂▂▂▂▂▂
Ritchie ME, 2015, NUCLEIC ACIDS RES, V43, P0, DOI 10.1093/nar/gkv007, DOI	2015	35.01	2018	2020	▂▂▂▂▂▂▂▂▂▂▂▂▂▂▂▂▂▂▂▃▃▃▂▂
Horvath S, 2013, GENOME BIOL, V14, P0, DOI 10.1186/gb-2013-14-10-r115, DOI	2013	34.4	2015	2018	▂▂▂▂▂▂▂▂▂▂▂▂▂▂▂▂▃▃▃▃▂▂▂▂
Kunkle BW, 2019, NAT GENET, V51, P414, DOI 10.1038/s41588-019-0358-2, DOI	2019	34.28	2020	2022	▂▂▂▂▂▂▂▂▂▂▂▂▂▂▂▂▂▂▂▂▂▃▃▃
Kilgore M, 2010, NEUROPSYCHOPHARMACOL, V35, P870, DOI 10.1038/npp.2009.197, DOI	2010	34.18	2010	2015	▂▂▂▂▂▂▂▂▂▂▂▃▃▃▃▃▃▂▂▂▂▂▂▂
Hebert SS, 2009, NEUROBIOL DIS, V33, P422, DOI 10.1016/j.nbd.2008.11.009, DOI	2009	33.64	2009	2014	▂▂▂▂▂▂▂▂▂▂▃▃▃▃▃▃▂▂▂▂▂▂▂▂
Obrien J, 2018, FRONT ENDOCRINOL, V9, P0, DOI 10.3389/fendo.2018.00402, DOI	2018	33.47	2020	2022	▂▂▂▂▂▂▂▂▂▂▂▂▂▂▂▂▂▂▂▂▂▃▃▃
Kouzarides T, 2007, CELL, V128, P693, DOI 10.1016/j.cell.2007.02.005, DOI	2007	33.27	2008	2012	▂▂▂▂▂▂▂▂▂▃▃▃▃▃▂▂▂▂▂▂▂▂▂▂
Packer AN, 2008, J NEUROSCI, V28, P14341, DOI 10.1523/JNEUROSCI.2390-08.2008, DOI	2008	33.11	2009	2013	▂▂▂▂▂▂▂▂▂▂▃▃▃▃▃▂▂▂▂▂▂▂▂▂
U. Top 25 references with strongest beginning of citation bursts (2017-2022)
References	Year	Strength	Begin	End	2017 - 2022
De Jager PL, 2014, NAT NEUROSCI, V17, P1156, DOI 10.1038/nn.3786, DOI	2014	30.95	2017	2019	▃▃▃▂▂▂
Lau P, 2013, EMBO MOL MED, V5, P1613, DOI 10.1002/emmm.201201974, DOI	2013	23.48	2017	2018	▃▃▂▂▂▂
Horvath S, 2013, GENOME BIOL, V14, P0, DOI 10.1186/gb-2013-14-10-r115, DOI	2013	21.85	2017	2018	▃▃▂▂▂▂
Lambert JC, 2013, NAT GENET, V45, P1452, DOI 10.1038/ng.2802, DOI	2013	21.45	2017	2018	▃▃▂▂▂▂
Lunnon K, 2014, NAT NEUROSCI, V17, P1164, DOI 10.1038/nn.3782, DOI	2014	20.82	2017	2019	▃▃▃▂▂▂
Kumar P, 2013, PLOS ONE, V8, P0, DOI 10.1371/journal.pone.0069807, DOI	2013	16.17	2017	2018	▃▃▂▂▂▂
Burgos K, 2014, PLOS ONE, V9, P0, DOI 10.1371/journal.pone.0094839, DOI	2014	14.67	2017	2019	▃▃▃▂▂▂
Leidinger P, 2013, GENOME BIOL, V14, P0, DOI 10.1186/gb-2013-14-7-r78, DOI	2013	14.14	2017	2018	▃▃▂▂▂▂
Gandhi R, 2013, ANN NEUROL, V73, P729, DOI 10.1002/ana.23880, DOI	2013	14.14	2017	2018	▃▃▂▂▂▂
Chouliaras L, 2013, NEUROBIOL AGING, V34, P2091, DOI 10.1016/j.neurobiolaging.2013.02.021, DOI	2013	14.14	2017	2018	▃▃▂▂▂▂
Ha M, 2014, NAT REV MOL CELL BIO, V15, P509, DOI 10.1038/nrm3838, DOI	2014	13.93	2017	2019	▃▃▃▂▂▂
Hansen TB, 2013, NATURE, V495, P384, DOI 10.1038/nature11993, DOI	2013	13.74	2017	2018	▃▃▂▂▂▂
Wong HKA, 2013, HUM MOL GENET, V22, P3077, DOI 10.1093/hmg/ddt164, DOI	2013	13.33	2017	2018	▃▃▂▂▂▂
Tan L, 2014, J NEUROL SCI, V336, P52, DOI 10.1016/j.jns.2013.10.002, DOI	2014	12.95	2017	2019	▃▃▃▂▂▂
Cho HJ, 2013, HUM MOL GENET, V22, P608, DOI 10.1093/hmg/dds470, DOI	2013	12.93	2017	2018	▃▃▂▂▂▂
Coppieters N, 2014, NEUROBIOL AGING, V35, P1334, DOI 10.1016/j.neurobiolaging.2013.11.031, DOI	2014	12.71	2017	2019	▃▃▃▂▂▂
Muller M, 2014, NEUROBIOL AGING, V35, P152, DOI 10.1016/j.neurobiolaging.2013.07.005, DOI	2014	12.71	2017	2019	▃▃▃▂▂▂
Guerreiro R, 2013, NEW ENGL J MED, V368, P117, DOI 10.1056/NEJMoa1211851, DOI	2013	12.52	2017	2018	▃▃▂▂▂▂
Lopez-otin C, 2013, CELL, V153, P1194, DOI 10.1016/j.cell.2013.05.039, DOI	2013	12.12	2017	2018	▃▃▂▂▂▂
Wu P, 2013, BRAIN RES BULL, V97, P69, DOI 10.1016/j.brainresbull.2013.06.001, DOI	2013	11.31	2017	2018	▃▃▂▂▂▂
Goodall EF, 2013, FRONT CELL NEUROSCI, V7, P0, DOI 10.3389/fncel.2013.00178, DOI	2013	11.31	2017	2018	▃▃▂▂▂▂
Love MI, 2014, GENOME BIOL, V15, P0, DOI 10.1186/s13059-014-0550-8, DOI	2014	12.97	2018	2019	▂▃▃▂▂▂
Ritchie ME, 2015, NUCLEIC ACIDS RES, V43, P0, DOI 10.1093/nar/gkv007, DOI	2015	17.77	2019	2020	▂▂▃▃▂▂
Kalia LV, 2015, LANCET, V386, P896, DOI 10.1016/S0140-6736(14)61393-3, DOI	2015	17.09	2019	2020	▂▂▃▃▂▂
Kunkle BW, 2019, NAT GENET, V51, P414, DOI 10.1038/s41588-019-0358-2, DOI	2019	12.06	2020	2022	▂▂▂▃▃▃
V. Top 25 references with the strongest strength of citation bursts (2017-2022)
References	Year	Strength	Begin	End	2017 - 2022
De Jager PL, 2014, NAT NEUROSCI, V17, P1156, DOI 10.1038/nn.3786, DOI	2014	30.95	2017	2019	▃▃▃▂▂▂
Lau P, 2013, EMBO MOL MED, V5, P1613, DOI 10.1002/emmm.201201974, DOI	2013	23.48	2017	2018	▃▃▂▂▂▂
Horvath S, 2013, GENOME BIOL, V14, P0, DOI 10.1186/gb-2013-14-10-r115, DOI	2013	21.85	2017	2018	▃▃▂▂▂▂
Lambert JC, 2013, NAT GENET, V45, P1452, DOI 10.1038/ng.2802, DOI	2013	21.45	2017	2018	▃▃▂▂▂▂
Lunnon K, 2014, NAT NEUROSCI, V17, P1164, DOI 10.1038/nn.3782, DOI	2014	20.82	2017	2019	▃▃▃▂▂▂
Ritchie ME, 2015, NUCLEIC ACIDS RES, V43, P0, DOI 10.1093/nar/gkv007, DOI	2015	17.77	2019	2020	▂▂▃▃▂▂
Kalia LV, 2015, LANCET, V386, P896, DOI 10.1016/S0140-6736(14)61393-3, DOI	2015	17.09	2019	2020	▂▂▃▃▂▂
Kumar P, 2013, PLOS ONE, V8, P0, DOI 10.1371/journal.pone.0069807, DOI	2013	16.17	2017	2018	▃▃▂▂▂▂
Burgos K, 2014, PLOS ONE, V9, P0, DOI 10.1371/journal.pone.0094839, DOI	2014	14.67	2017	2019	▃▃▃▂▂▂
Leidinger P, 2013, GENOME BIOL, V14, P0, DOI 10.1186/gb-2013-14-7-r78, DOI	2013	14.14	2017	2018	▃▃▂▂▂▂
Gandhi R, 2013, ANN NEUROL, V73, P729, DOI 10.1002/ana.23880, DOI	2013	14.14	2017	2018	▃▃▂▂▂▂
Chouliaras L, 2013, NEUROBIOL AGING, V34, P2091, DOI 10.1016/j.neurobiolaging.2013.02.021, DOI	2013	14.14	2017	2018	▃▃▂▂▂▂
Ha M, 2014, NAT REV MOL CELL BIO, V15, P509, DOI 10.1038/nrm3838, DOI	2014	13.93	2017	2019	▃▃▃▂▂▂
Hansen TB, 2013, NATURE, V495, P384, DOI 10.1038/nature11993, DOI	2013	13.74	2017	2018	▃▃▂▂▂▂
Wong HKA, 2013, HUM MOL GENET, V22, P3077, DOI 10.1093/hmg/ddt164, DOI	2013	13.33	2017	2018	▃▃▂▂▂▂
Love MI, 2014, GENOME BIOL, V15, P0, DOI 10.1186/s13059-014-0550-8, DOI	2014	12.97	2018	2019	▂▃▃▂▂▂
Tan L, 2014, J NEUROL SCI, V336, P52, DOI 10.1016/j.jns.2013.10.002, DOI	2014	12.95	2017	2019	▃▃▃▂▂▂
Cho HJ, 2013, HUM MOL GENET, V22, P608, DOI 10.1093/hmg/dds470, DOI	2013	12.93	2017	2018	▃▃▂▂▂▂
Coppieters N, 2014, NEUROBIOL AGING, V35, P1334, DOI 10.1016/j.neurobiolaging.2013.11.031, DOI	2014	12.71	2017	2019	▃▃▃▂▂▂
Muller M, 2014, NEUROBIOL AGING, V35, P152, DOI 10.1016/j.neurobiolaging.2013.07.005, DOI	2014	12.71	2017	2019	▃▃▃▂▂▂
Guerreiro R, 2013, NEW ENGL J MED, V368, P117, DOI 10.1056/NEJMoa1211851, DOI	2013	12.52	2017	2018	▃▃▂▂▂▂
Lopez-otin C, 2013, CELL, V153, P1194, DOI 10.1016/j.cell.2013.05.039, DOI	2013	12.12	2017	2018	▃▃▂▂▂▂
Kunkle BW, 2019, NAT GENET, V51, P414, DOI 10.1038/s41588-019-0358-2, DOI	2019	12.06	2020	2022	▂▂▂▃▃▃
Wu P, 2013, BRAIN RES BULL, V97, P69, DOI 10.1016/j.brainresbull.2013.06.001, DOI	2013	11.31	2017	2018	▃▃▂▂▂▂
Goodall EF, 2013, FRONT CELL NEUROSCI, V7, P0, DOI 10.3389/fncel.2013.00178, DOI	2013	11.31	2017	2018	▃▃▂▂▂▂

## Sheet: Keywords
W. Top 25 keywords with strongest beginning of citation bursts (1999-2022)
Keywords	Year	Strength	Begin	End	1999 - 2022
gene therapy	1999	9.06	2002	2012	▂▂▂▃▃▃▃▃▃▃▃▃▃▃▂▂▂▂▂▂▂▂▂▂
rna interference	1999	17.39	2004	2011	▂▂▂▂▂▃▃▃▃▃▃▃▃▂▂▂▂▂▂▂▂▂▂▂
gene silencing	1999	8.57	2004	2011	▂▂▂▂▂▃▃▃▃▃▃▃▃▂▂▂▂▂▂▂▂▂▂▂
gene regulation	1999	5.43	2005	2013	▂▂▂▂▂▂▃▃▃▃▃▃▃▃▃▂▂▂▂▂▂▂▂▂
histone deacetylase inhibitor	1999	10.1	2006	2015	▂▂▂▂▂▂▂▃▃▃▃▃▃▃▃▃▃▂▂▂▂▂▂▂
histone deacetylase	1999	8.43	2006	2014	▂▂▂▂▂▂▂▃▃▃▃▃▃▃▃▃▂▂▂▂▂▂▂▂
free radical	1999	5.06	2006	2012	▂▂▂▂▂▂▂▃▃▃▃▃▃▃▂▂▂▂▂▂▂▂▂▂
amyloid precursor protein	1999	8.05	2007	2014	▂▂▂▂▂▂▂▂▃▃▃▃▃▃▃▃▂▂▂▂▂▂▂▂
breast cancer	1999	5.51	2008	2010	▂▂▂▂▂▂▂▂▂▃▃▃▂▂▂▂▂▂▂▂▂▂▂▂
valproic acid	1999	5	2008	2015	▂▂▂▂▂▂▂▂▂▃▃▃▃▃▃▃▃▂▂▂▂▂▂▂
hdac inhibitor	1999	4.62	2008	2015	▂▂▂▂▂▂▂▂▂▃▃▃▃▃▃▃▃▂▂▂▂▂▂▂
histone acetylation	1999	7.35	2009	2015	▂▂▂▂▂▂▂▂▂▂▃▃▃▃▃▃▃▂▂▂▂▂▂▂
gene expression	1999	4.67	2009	2014	▂▂▂▂▂▂▂▂▂▂▃▃▃▃▃▃▂▂▂▂▂▂▂▂
histone methylation	1999	5.29	2011	2015	▂▂▂▂▂▂▂▂▂▂▂▂▃▃▃▃▃▂▂▂▂▂▂▂
down syndrome	1999	4.52	2011	2013	▂▂▂▂▂▂▂▂▂▂▂▂▃▃▃▂▂▂▂▂▂▂▂▂
cell biology	1999	4.78	2012	2016	▂▂▂▂▂▂▂▂▂▂▂▂▂▃▃▃▃▃▂▂▂▂▂▂
mass spectrometry (ms)	1999	6	2013	2016	▂▂▂▂▂▂▂▂▂▂▂▂▂▂▃▃▃▃▂▂▂▂▂▂
histone deacetylase	1999	4.75	2013	2016	▂▂▂▂▂▂▂▂▂▂▂▂▂▂▃▃▃▃▂▂▂▂▂▂
brain-derived neurotrophic factor	1999	4.84	2016	2018	▂▂▂▂▂▂▂▂▂▂▂▂▂▂▂▂▂▃▃▃▂▂▂▂
cerebrospinal fluid	1999	4.74	2016	2017	▂▂▂▂▂▂▂▂▂▂▂▂▂▂▂▂▂▃▃▂▂▂▂▂
pc12 cell	1999	4.46	2017	2018	▂▂▂▂▂▂▂▂▂▂▂▂▂▂▂▂▂▂▃▃▂▂▂▂
circular rna	1999	7.65	2019	2022	▂▂▂▂▂▂▂▂▂▂▂▂▂▂▂▂▂▂▂▂▃▃▃▃
s disease	1999	41.83	2020	2022	▂▂▂▂▂▂▂▂▂▂▂▂▂▂▂▂▂▂▂▂▂▃▃▃
machine learning	1999	7.42	2020	2022	▂▂▂▂▂▂▂▂▂▂▂▂▂▂▂▂▂▂▂▂▂▃▃▃
cognitive dysfunction	1999	6.85	2020	2022	▂▂▂▂▂▂▂▂▂▂▂▂▂▂▂▂▂▂▂▂▂▃▃▃
X. Top 25 keywords with the strongest strength of citation bursts (1999-2022)
Keywords	Year	Strength	Begin	End	1999 - 2022
s disease	1999	41.83	2020	2022	▂▂▂▂▂▂▂▂▂▂▂▂▂▂▂▂▂▂▂▂▂▃▃▃
rna interference	1999	17.39	2004	2011	▂▂▂▂▂▃▃▃▃▃▃▃▃▂▂▂▂▂▂▂▂▂▂▂
histone deacetylase inhibitor	1999	10.1	2006	2015	▂▂▂▂▂▂▂▃▃▃▃▃▃▃▃▃▃▂▂▂▂▂▂▂
gene therapy	1999	9.06	2002	2012	▂▂▂▃▃▃▃▃▃▃▃▃▃▃▂▂▂▂▂▂▂▂▂▂
gene silencing	1999	8.57	2004	2011	▂▂▂▂▂▃▃▃▃▃▃▃▃▂▂▂▂▂▂▂▂▂▂▂
histone deacetylase	1999	8.43	2006	2014	▂▂▂▂▂▂▂▃▃▃▃▃▃▃▃▃▂▂▂▂▂▂▂▂
amyloid precursor protein	1999	8.05	2007	2014	▂▂▂▂▂▂▂▂▃▃▃▃▃▃▃▃▂▂▂▂▂▂▂▂
circular rna	1999	7.65	2019	2022	▂▂▂▂▂▂▂▂▂▂▂▂▂▂▂▂▂▂▂▂▃▃▃▃
machine learning	1999	7.42	2020	2022	▂▂▂▂▂▂▂▂▂▂▂▂▂▂▂▂▂▂▂▂▂▃▃▃
histone acetylation	1999	7.35	2009	2015	▂▂▂▂▂▂▂▂▂▂▃▃▃▃▃▃▃▂▂▂▂▂▂▂
cognitive dysfunction	1999	6.85	2020	2022	▂▂▂▂▂▂▂▂▂▂▂▂▂▂▂▂▂▂▂▂▂▃▃▃
mass spectrometry (ms)	1999	6	2013	2016	▂▂▂▂▂▂▂▂▂▂▂▂▂▂▃▃▃▃▂▂▂▂▂▂
breast cancer	1999	5.51	2008	2010	▂▂▂▂▂▂▂▂▂▃▃▃▂▂▂▂▂▂▂▂▂▂▂▂
gene regulation	1999	5.43	2005	2013	▂▂▂▂▂▂▃▃▃▃▃▃▃▃▃▂▂▂▂▂▂▂▂▂
histone methylation	1999	5.29	2011	2015	▂▂▂▂▂▂▂▂▂▂▂▂▃▃▃▃▃▂▂▂▂▂▂▂
free radical	1999	5.06	2006	2012	▂▂▂▂▂▂▂▃▃▃▃▃▃▃▂▂▂▂▂▂▂▂▂▂
valproic acid	1999	5	2008	2015	▂▂▂▂▂▂▂▂▂▃▃▃▃▃▃▃▃▂▂▂▂▂▂▂
brain-derived neurotrophic factor	1999	4.84	2016	2018	▂▂▂▂▂▂▂▂▂▂▂▂▂▂▂▂▂▃▃▃▂▂▂▂
cell biology	1999	4.78	2012	2016	▂▂▂▂▂▂▂▂▂▂▂▂▂▃▃▃▃▃▂▂▂▂▂▂
histone deacetylase	1999	4.75	2013	2016	▂▂▂▂▂▂▂▂▂▂▂▂▂▂▃▃▃▃▂▂▂▂▂▂
cerebrospinal fluid	1999	4.74	2016	2017	▂▂▂▂▂▂▂▂▂▂▂▂▂▂▂▂▂▃▃▂▂▂▂▂
gene expression	1999	4.67	2009	2014	▂▂▂▂▂▂▂▂▂▂▃▃▃▃▃▃▂▂▂▂▂▂▂▂
hdac inhibitor	1999	4.62	2008	2015	▂▂▂▂▂▂▂▂▂▃▃▃▃▃▃▃▃▂▂▂▂▂▂▂
down syndrome	1999	4.52	2011	2013	▂▂▂▂▂▂▂▂▂▂▂▂▃▃▃▂▂▂▂▂▂▂▂▂
pc12 cell	1999	4.46	2017	2018	▂▂▂▂▂▂▂▂▂▂▂▂▂▂▂▂▂▂▃▃▂▂▂▂
Y. Top 25 keywords with strongest beginning of citation bursts (2017-2022)
Keywords	Year	Strength	Begin	End	2017 - 2022
pc12 cell	2017	3.52	2017	2018	▃▃▂▂▂▂
heme oxygenase-1	2017	3.44	2017	2018	▃▃▂▂▂▂
amyloid precursor protein	2017	3.16	2017	2019	▃▃▃▂▂▂
brain-derived neurotrophic factor	2017	3.16	2017	2018	▃▃▂▂▂▂
down syndrome	2017	2.58	2017	2018	▃▃▂▂▂▂
epigenetic modification	2017	2.51	2017	2018	▃▃▂▂▂▂
chromatin remodeling	2017	2.49	2017	2018	▃▃▂▂▂▂
dna methyltransferase	2017	2.36	2017	2019	▃▃▃▂▂▂
gene delivery	2017	2.15	2017	2018	▃▃▂▂▂▂
genome-wide association study	2017	2.09	2017	2019	▃▃▃▂▂▂
experimental autoimmune encephalomyeliti	2017	2.09	2017	2019	▃▃▃▂▂▂
stem cell	2017	3.02	2018	2020	▂▃▃▃▂▂
mitochondrial biogenesis	2017	2.67	2018	2019	▂▃▃▂▂▂
gene silencing	2017	2.29	2018	2019	▂▃▃▂▂▂
nerve regeneration	2017	2.29	2018	2019	▂▃▃▂▂▂
neurofibrillary tangle	2017	2.29	2018	2019	▂▃▃▂▂▂
gsk3 beta	2017	2.29	2018	2019	▂▃▃▂▂▂
hepatocellular carcinoma	2017	2.16	2018	2020	▂▃▃▃▂▂
personalized medicine	2017	3.41	2019	2020	▂▂▃▃▂▂
peripheral blood	2017	2.72	2019	2020	▂▂▃▃▂▂
protein-protein interaction	2017	2.38	2019	2020	▂▂▃▃▂▂
promoter methylation	2017	2.38	2019	2020	▂▂▃▃▂▂
s disease	2017	28.16	2020	2022	▂▂▂▃▃▃
machine learning	2017	2.75	2020	2022	▂▂▂▃▃▃
valproic acid	2017	2.09	2020	2022	▂▂▂▃▃▃
Z. Top 25 keywords with the strongest strength of citation bursts (2017-2022)
Keywords	Year	Strength	Begin	End	2017 - 2022
s disease	2017	28.16	2020	2022	▂▂▂▃▃▃
pc12 cell	2017	3.52	2017	2018	▃▃▂▂▂▂
heme oxygenase-1	2017	3.44	2017	2018	▃▃▂▂▂▂
personalized medicine	2017	3.41	2019	2020	▂▂▃▃▂▂
amyloid precursor protein	2017	3.16	2017	2019	▃▃▃▂▂▂
brain-derived neurotrophic factor	2017	3.16	2017	2018	▃▃▂▂▂▂
stem cell	2017	3.02	2018	2020	▂▃▃▃▂▂
machine learning	2017	2.75	2020	2022	▂▂▂▃▃▃
peripheral blood	2017	2.72	2019	2020	▂▂▃▃▂▂
mitochondrial biogenesis	2017	2.67	2018	2019	▂▃▃▂▂▂
down syndrome	2017	2.58	2017	2018	▃▃▂▂▂▂
epigenetic modification	2017	2.51	2017	2018	▃▃▂▂▂▂
chromatin remodeling	2017	2.49	2017	2018	▃▃▂▂▂▂
protein-protein interaction	2017	2.38	2019	2020	▂▂▃▃▂▂
promoter methylation	2017	2.38	2019	2020	▂▂▃▃▂▂
dna methyltransferase	2017	2.36	2017	2019	▃▃▃▂▂▂
gene silencing	2017	2.29	2018	2019	▂▃▃▂▂▂
nerve regeneration	2017	2.29	2018	2019	▂▃▃▂▂▂
neurofibrillary tangle	2017	2.29	2018	2019	▂▃▃▂▂▂
gsk3 beta	2017	2.29	2018	2019	▂▃▃▂▂▂
hepatocellular carcinoma	2017	2.16	2018	2020	▂▃▃▃▂▂
gene delivery	2017	2.15	2017	2018	▃▃▂▂▂▂
genome-wide association study	2017	2.09	2017	2019	▃▃▃▂▂▂
experimental autoimmune encephalomyeliti	2017	2.09	2017	2019	▃▃▃▂▂▂
valproic acid	2017	2.09	2020	2022	▂▂▂▃▃▃
