# Supplementary material for: Scoping review of epigenetics on neurodegenerative diseases: research frontiers and publication status
Source: Front Neurosci. 2024 Oct 9;18:1414603. doi: 10.3389/fnins.2024.1414603 (PMC11496254; doi:10.3389/fnins.2024.1414603)
Supplement: Supplementary Table 3 — Summary of the largest clusters identified for co-authorship network (1999–2022) obtained with CiteSpace. [file Data_Sheet_3.XLSX]

## Sheet: Sheet1
Summary of the largest clusters identified for co-authors network of references (1999-2022)
Cluster ID	Size	Silhouette score	Mean (Year)	Top five extracted terms based on keywords (Log-likelihood ratio algorithm; p-level)
0	49	0.988	2016	dna methylation (32.05, 1.0E-4); epigenetics (23.48, 1.0E-4); dna hydroxymethylation (10.61, 0.005); brain (7.27, 0.01); blood (7.07, 0.01)
1	44	0.973	2016	post-translational modifications (13.05, 0.001); histones (8.69, 0.005); neuropathology (6.8, 0.01); dementia (5.45, 0.05); eqtl (4.34, 0.05)
2	43	0.932	2016	polymorphism (12.66, 0.001); pathogenesis (12.66, 0.001); serum (9.48, 0.005); association study (9.48, 0.005); therapy (8.11, 0.005)
3	41	0.921	2018	amnestic mild cognitive impairment (9.23, 0.005); follow-up study (9.23, 0.005); s disease (6.15, 0.05); diabetic encephalopathy (6.15, 0.05); mn9d cells (6.15, 0.05)
4	33	0.945	2017	folic acid (16.19, 1.0E-4); microrna-1 (12.12, 0.001); mass spectrometry (9.11, 0.005); heart (8.07, 0.005); mitophagy (8.07, 0.005)
5	16	0.995	2020	rna sequencing (14.23, 0.001); perioperative neurocognitive disorders (7.09, 0.01); cernas (7.09, 0.01); elemental labeling (7.09, 0.01); cxcr5 (7.09, 0.01)
8	12	1	2009	homocysteine (17.61, 1.0E-4); gene expression (13.22, 0.001); s-adenosylmethionine (11.71, 0.001); alzheimer disease (8, 0.005); phosphorylation (5.84, 0.05)
13	10	1	2019	apoptosis (13.13, 0.001); cognitive dysfunction (5.81, 0.05); interleukin-17 (5.81, 0.05); insulin-like growth factor-1 receptor (5.81, 0.05); mir-27a-3p (5.81, 0.05)
38	5	0.998	2008	microarray (17.55, 1.0E-4); mirnas (15.99, 1.0E-4); alzheimers disase (7.97, 0.005); bace (7.97, 0.005); in situ (7.97, 0.005)

## Sheet: Sheet2
Selected	ClusterID	Size	Silhouette	mean(Year)	Label (LSI)	Label (LLR)	Label (MI)
FALSE	0	49	0.988	2016	dna methylation; alzheimers disease; histone marks; epigenetic; neurodegeneration | epigenome-wide association study; illumina infinium; prefrontal cortex; braak stage; superior temporal gyrus	dna methylation (32.05, 1.0E-4); epigenetics (23.48, 1.0E-4); dna hydroxymethylation (10.61, 0.005); brain (7.27, 0.01); blood (7.07, 0.01)	induced pluripotent stem cell (0.75); prenatal
FALSE	1	44	0.973	2016	alzheimers disease; dna methylation; epigenome-wide association study; superior temporal gyrus; illumina infinium | epigenetics; neuropathology; dementia; aging; epidemiology	post-translational modifications (13.05, 0.001); histones (8.69, 0.005); neuropathology (6.8, 0.01); dementia (5.45, 0.05); eqtl (4.34, 0.05)	eqtl (0.46); i kappa bee (0.46); brain dna methyla
FALSE	2	43	0.932	2016	alzheimers disease; noncoding rna; microarray analysis; neurodegeneration; cerna network | parkinsons disease; noncoding rna; microarray analysis; neurodegeneration; cerna network	polymorphism (12.66, 0.001); pathogenesis (12.66, 0.001); serum (9.48, 0.005); association study (9.48, 0.005); therapy (8.11, 0.005)	noncoding rna (0.95); bin1 (0.95); qrt-pcr (0.95);
FALSE	3	41	0.921	2018	alzheimers disease; single cell atac-sequencing; gene networks; spatial transcriptomics; brain cell types | dna methylation; colorectal cancer; transcription factor; patient survival; thyroid hormone	amnestic mild cognitive impairment (9.23, 0.005); follow-up study (9.23, 0.005); s disease (6.15, 0.05); diabetic encephalopathy (6.15, 0.05); mn9d cells (6.15, 0.05)	patient survival (1); darts-page technology (1); e
FALSE	4	33	0.945	2017	alzheimers disease; competing endogenous rna; system biology; circular rna; fundc1 | mass spectrometry; nucleic acid modification; fundc1; low cerebral blood flow; neutral enzymatic digestion	folic acid (16.19, 1.0E-4); microrna-1 (12.12, 0.001); mass spectrometry (9.11, 0.005); heart (8.07, 0.005); mitophagy (8.07, 0.005)	low cerebral blood flow (0.55); a beta oligomer (0
FALSE	5	16	0.995	2020	alzheimers disease; rna sequencing; transcription factor; dna tetrahedron; regulatory network | plasma mass spectrometry; dna tetrahedron; multicomponent nucleic acid enzyme; transcription factor; regulatory network	rna sequencing (14.23, 0.001); perioperative neurocognitive disorders (7.09, 0.01); cernas (7.09, 0.01); elemental labeling (7.09, 0.01); cxcr5 (7.09, 0.01)	perioperative neurocognitive disorders (0.08); cer
FALSE	8	12	1	2009	dna methylation; alzheimers disease; one-carbon metabolism; dna demethylase; b vitamin deficiency | gene expression; alzheimer disease; dna demethylase; multiple sclerosis; late onset alzheimers disease	homocysteine (17.61, 1.0E-4); gene expression (13.22, 0.001); s-adenosylmethionine (11.71, 0.001); alzheimer disease (8, 0.005); phosphorylation (5.84, 0.05)	phosphorylation (0.18); s-adenosyl-l-methionine (0
FALSE	13	10	1	2019	alzheimers disease; pc12 cells; non-coding rna h19; box-1 protein; signaling pathway | cycline dependent kinase-5; kinase-3 beta; glycogen synthase; cognitive dysfunction; developing brain	apoptosis (13.13, 0.001); cognitive dysfunction (5.81, 0.05); interleukin-17 (5.81, 0.05); insulin-like growth factor-1 receptor (5.81, 0.05); mir-27a-3p (5.81, 0.05)	cognitive dysfunction (0.18); interleukin-17 (0
FALSE	38	5	0.998	2008	microarray; noncoding; mirnas; alzheimers; in situ | parkinsons disease; microarray; noncoding; mirnas; alzheimers	microarray (17.55, 1.0E-4); mirnas (15.99, 1.0E-4); alzheimers disase (7.97, 0.005); bace (7.97, 0.005); in situ (7.97, 0.005)	alzheimers disase (0.04); bace (0.04); in situ (0.
