# Supplementary material for: Scoping review of epigenetics on neurodegenerative diseases: research frontiers and publication status
Source: Front Neurosci. 2024 Oct 9;18:1414603. doi: 10.3389/fnins.2024.1414603 (PMC11496254; doi:10.3389/fnins.2024.1414603)
Supplement: Supplementary Table 4 — Summary of the largest clusters identified for the author co-citation network (2017–2022) obtained with CiteSpace. [file Data_Sheet_4.XLSX]

## Sheet: Sheet1
Summary of the largest clusters identified for the author co-citation network (2017-2022)
Cluster ID	Size	Silhouette score	Mean (Year)	Top five extracted terms based on keywords (Log-likelihood ratio algorithm; p-level)
0	183	0.827	2018	dna methylation (301.93, 1.0E-4); epigenetics (205.85, 1.0E-4); microrna (97.97, 1.0E-4); exosomes (63.14, 1.0E-4); aging (59.23, 1.0E-4)
1	174	0.854	2018	alzheimers disease (162.56, 1.0E-4); mild cognitive impairment (61.86, 1.0E-4); multiple sclerosis (48.16, 1.0E-4); microrna (42.41, 1.0E-4); parkinsons disease (34.69, 1.0E-4)
2	128	0.816	2018	parkinsons disease (414.25, 1.0E-4); alpha-synuclein (137.12, 1.0E-4); alzheimers disease (88.54, 1.0E-4); parkinson disease (49.8, 1.0E-4); mptp (47.27, 1.0E-4)
3	85	0.876	2019	lncrna (66.34, 1.0E-4); long non-coding rna (42.63, 1.0E-4); neat1 (39.32, 1.0E-4); snhg1 (23.14, 1.0E-4); malat1 (22.6, 1.0E-4)
4	84	0.939	2017	multiple sclerosis (334.93, 1.0E-4); experimental autoimmune encephalomyelitis (61.95, 1.0E-4); microrna (60.03, 1.0E-4); alzheimers disease (55.17, 1.0E-4); th17 (45.98, 1.0E-4)
5	58	0.88	2019	exosomes (171.61, 1.0E-4); extracellular vesicles (91.44, 1.0E-4); exosome (65.41, 1.0E-4); extracellular vesicle (29.24, 1.0E-4); mesenchymal stem cells (27.52, 1.0E-4)
6	55	0.928	2019	rna modification (65.94, 1.0E-4); epitranscriptomics (49.43, 1.0E-4); m(6)a (38.44, 1.0E-4); rna methylation (36.34, 1.0E-4); n6-methyladenosine (35.63, 1.0E-4)
7	50	0.936	2018	circular rna (61.5, 1.0E-4); circular rnas (58.01, 1.0E-4); circrna (38.74, 1.0E-4); circrnas (36.58, 1.0E-4); postoperative cognitive dysfunction (30.05, 1.0E-4)
8	45	0.952	2018	amyotrophic lateral sclerosis (145.36, 1.0E-4); als (69.42, 1.0E-4); c9orf72 (51.47, 1.0E-4); fus (44.03, 1.0E-4); tdp-43 (38.52, 1.0E-4)
9	44	0.877	2018	alzheimers disease (114.13, 1.0E-4); parkinsons disease (67.69, 1.0E-4); amyloid beta (26.66, 1.0E-4); multiple sclerosis (20.63, 1.0E-4); neuroinflammation (19.32, 1.0E-4)
10	32	0.951	2018	rna-seq (72.62, 1.0E-4); transcriptome (23.56, 1.0E-4); bioinformatics (21.91, 1.0E-4); proteostasis (19.01, 1.0E-4); in silico analysis (19.01, 1.0E-4)
11	19	0.984	2017	multiple sclerosis (87.95, 1.0E-4); pregnancy (25.84, 1.0E-4); alzheimers disease (24.37, 1.0E-4); epstein barr virus (17.22, 1.0E-4); smoking (17.22, 1.0E-4)
16	2	1	2020	bhmt (11.88, 0.001); pediatric population (11.88, 0.001); rna - long noncoding (11.88, 0.001); gut-brain axis (11.88, 0.001); type 3 diabetes (11.88, 0.001)

## Sheet: Sheet2
Selected	ClusterID	Size	Silhouette	mean(Year)	Label (LSI)	Label (LLR)	Label (MI)
FALSE	0	183	0.827	2018	alzheimers disease; epigenetic modifications; genome-wide sequencing; synaptic transmission; systems biology | dna methylation; epigenetic age; accelerated ageing; pyrethroids; neurodevelopment	dna methylation (301.93, 1.0E-4); epigenetics (205.85, 1.0E-4); microrna (97.97, 1.0E-4); exosomes (63.14, 1.0E-4); aging (59.23, 1.0E-4)	aberrant cell cycle events (0.96); amyloid-beta (a
FALSE	1	174	0.854	2018	alzheimers disease; systems biology; animal models; toll-like receptors; psychiatry | parkinsons disease; neurodegenerative diseases; salivary exosomes; systems biology; animal models	alzheimers disease (162.56, 1.0E-4); mild cognitive impairment (61.86, 1.0E-4); multiple sclerosis (48.16, 1.0E-4); microrna (42.41, 1.0E-4); parkinsons disease (34.69, 1.0E-4)	aberrant cell cycle events (0.95); amyloid-beta (a
FALSE	2	128	0.816	2018	parkinsons disease; oxidative stress; specificity protein; transcription factor; animal models | alzheimers disease; salivary exosomes; lncrna malat1; pc12 cell line; pre-clinical study	parkinsons disease (414.25, 1.0E-4); alpha-synuclein (137.12, 1.0E-4); alzheimers disease (88.54, 1.0E-4); parkinson disease (49.8, 1.0E-4); mptp (47.27, 1.0E-4)	aberrant cell cycle events (0.8); amyloid-beta (a
FALSE	3	85	0.876	2019	alzheimers disease; non-coding rna; huntingtons disease; prion diseases; molecular recognition | parkinsons disease; one-carbon metabolites; toll-like receptors; central nervous disorders; experimental autoimmune encephalomyelitis	lncrna (66.34, 1.0E-4); long non-coding rna (42.63, 1.0E-4); neat1 (39.32, 1.0E-4); snhg1 (23.14, 1.0E-4); malat1 (22.6, 1.0E-4)	aberrant cell cycle events (0.66); amyloid-beta (a
FALSE	4	84	0.939	2017	multiple sclerosis; gene expression; real-time pcr; systems biology; cardiac allograft | alzheimers disease; small non-coding rnas; plant mirna; inflammatory degeneration; systems biology	multiple sclerosis (334.93, 1.0E-4); experimental autoimmune encephalomyelitis (61.95, 1.0E-4); microrna (60.03, 1.0E-4); alzheimers disease (55.17, 1.0E-4); th17 (45.98, 1.0E-4)	aberrant cell cycle events (0.67); amyloid-beta (a
FALSE	5	58	0.88	2019	alzheimers disease; huntingtons disease; non-coding rna; prion diseases; molecular recognition | parkinsons disease; drug delivery system; polymeric nanoparticle; solid lipid nanoparticle; protein-protein interaction	exosomes (171.61, 1.0E-4); extracellular vesicles (91.44, 1.0E-4); exosome (65.41, 1.0E-4); extracellular vesicle (29.24, 1.0E-4); mesenchymal stem cells (27.52, 1.0E-4)	ad-related factors (0.48); acyl-coenzymea: cholest
FALSE	6	55	0.928	2019	alzheimers disease; synaptic dysfunction; one-carbon metabolites; animal models; histone lactylation | dna methylation; one-carbon metabolism; non-cpg methylation; environmental epigenetics; binding proteins	rna modification (65.94, 1.0E-4); epitranscriptomics (49.43, 1.0E-4); m(6)a (38.44, 1.0E-4); rna methylation (36.34, 1.0E-4); n6-methyladenosine (35.63, 1.0E-4)	aberrant cell cycle events (0.4); 2 (0.4); acute r
FALSE	7	50	0.936	2018	alzheimers disease; parkinsons disease; neurodegenerative diseases; salivary exosomes; alternative splicing | circular rna; pm2.5; systems biology; plant transcriptome; single-nuclei transcriptome sequencing	circular rna (61.5, 1.0E-4); circular rnas (58.01, 1.0E-4); circrna (38.74, 1.0E-4); circrnas (36.58, 1.0E-4); postoperative cognitive dysfunction (30.05, 1.0E-4)	aberrant cell cycle events (0.6); amyloid-beta (a
FALSE	8	45	0.952	2018	amyotrophic lateral sclerosis; rna metabolism; rna-binding proteins; systems biology; noncoding rna | alzheimers disease; parkinsons disease; neurodegenerative diseases; salivary exosomes; systems biology	amyotrophic lateral sclerosis (145.36, 1.0E-4); als (69.42, 1.0E-4); c9orf72 (51.47, 1.0E-4); fus (44.03, 1.0E-4); tdp-43 (38.52, 1.0E-4)	anabolism (0.4); b (0.4); 3pm) (0.4); amyotrophic
FALSE	9	44	0.877	2018	alzheimers disease; s-adenosyl methionine; sigma1 receptors; dna hypomethylation; systems biology | oxidative stress; systems biology; animal models; noncoding rna; alzheimers disorder	alzheimers disease (114.13, 1.0E-4); parkinsons disease (67.69, 1.0E-4); amyloid beta (26.66, 1.0E-4); multiple sclerosis (20.63, 1.0E-4); neuroinflammation (19.32, 1.0E-4)	amyloid-beta (a beta) peptides (0.35); ) (0.35); a
FALSE	10	32	0.951	2018	alzheimers disease; synaptic resilience; alzheimers neuropathology; systems biology; transcription factor | multiple sclerosis; real-time pcr; histone deacetylase; histone methylation reader; photoperiodic flowering	rna-seq (72.62, 1.0E-4); transcriptome (23.56, 1.0E-4); bioinformatics (21.91, 1.0E-4); proteostasis (19.01, 1.0E-4); in silico analysis (19.01, 1.0E-4)	computational biology (0.24); ace2 (0.24); atf3
FALSE	11	19	0.984	2017	multiple sclerosis; quantitative trait loci; non-coding rnas; function analysis; epigentic changes | dna methylation; epigenetic age; biological age; epigentic changes; systems biology	multiple sclerosis (87.95, 1.0E-4); pregnancy (25.84, 1.0E-4); alzheimers disease (24.37, 1.0E-4); epstein barr virus (17.22, 1.0E-4); smoking (17.22, 1.0E-4)	secondary progressive multiple sclerosis (0.06); l
FALSE	16	2	1	2020	cancer-associated mirnas; mir-200 family; neurodegenerative diseases; to-mesenchymal transition; alzheimer disease | nerve cells; alzheimers disease; energy metabolism; gut-brain axis; alzheimer disease	bhmt (11.88, 0.001); pediatric population (11.88, 0.001); rna - long noncoding (11.88, 0.001); gut-brain axis (11.88, 0.001); type 3 diabetes (11.88, 0.001)	alzheimers disease (0.06); microrna (0.03); epigen
