# Supplementary material for: Scoping review of epigenetics on neurodegenerative diseases: research frontiers and publication status
Source: Front Neurosci. 2024 Oct 9;18:1414603. doi: 10.3389/fnins.2024.1414603 (PMC11496254; doi:10.3389/fnins.2024.1414603)
Supplement: Supplementary Table 5 — The top countries and institutions (1999–2022 and 2017–2022 period). [file Data_Sheet_5.XLSX]

## Sheet: Sheet1
1999-2022 period
Countries ranked by centrality	Betweenness centrality	Countries ranked by citation counts	Total number of ciations	Institutions ranked by centrality	Betweenness centrality	Institutions ranked by citation counts	Total number of ciations
GERMANY	0.24	USA	5016	Harvard Univ	0.09	Chinese Acad Sci	226
USA	0.2	PEOPLES R CHINA	4056	Johns Hopkins Univ	0.08	Harvard Univ	186
INDIA	0.14	GERMANY	1058	Univ Penn	0.07	Shanghai Jiao Tong Univ	179
FRANCE	0.14	ITALY	1012	Emory Univ	0.07	Fudan Univ	170
CANADA	0.13	ENGLAND	862	Boston Univ	0.06	Harvard Med Sch	168
ENGLAND	0.12	JAPAN	640	UCL	0.06	Univ Penn	159
SPAIN	0.11	SPAIN	615	Karolinska Inst	0.05	Karolinska Inst	159
ITALY	0.1	CANADA	612	Univ Calif Los Angeles	0.05	Univ Milan	153
JAPAN	0.09	SOUTH KOREA	561	Univ Tokyo	0.05	Capital Med Univ	146
AUSTRALIA	0.07	INDIA	484	Chinese Acad Sci	0.04	Columbia Univ	137
2017-2022 period
Countries ranked by centrality	Betweenness centrality	Countries ranked by citation counts	Total number of ciations	Institutions ranked by centrality	Betweenness centrality	Institutions ranked by citation counts	Total number of ciations
GERMANY	0.22	PEOPLES R CHINA	2944	Boston Univ	0.09	Harvard Med Sch	153
USA	0.21	USA	2395	Johns Hopkins Univ	0.08	Shanghai Jiao Tong Univ	127
SPAIN	0.15	ITALY	563	UCL	0.08	Capital Med Univ	113
INDIA	0.13	GERMANY	533	Emory Univ	0.08	Chinese Acad Sci	113
CANADA	0.12	ENGLAND	466	McGill Univ	0.08	Fudan Univ	111
ITALY	0.11	SPAIN	360	Karolinska Inst	0.07	China Med Univ	105
FRANCE	0.11	INDIA	358	Columbia Univ	0.06	Karolinska Inst	98
SAUDI ARABIA	0.11	IRAN	329	Univ Milan	0.06	Nanjing Med Univ	97
AUSTRALIA	0.1	JAPAN	298	Shahid Beheshti Univ Med Sci	0.06	Columbia Univ	95
ENGLAND	0.09	SOUTH KOREA	292	Mayo Clin	0.06	Huazhong Univ Sci & Technol	94
