# Supplementary material for: Scoping review of epigenetics on neurodegenerative diseases: research frontiers and publication status
Source: Front Neurosci. 2024 Oct 9;18:1414603. doi: 10.3389/fnins.2024.1414603 (PMC11496254; doi:10.3389/fnins.2024.1414603)
Supplement: Supplementary Table 6 — Average citations and total link strength of countries, institutions, journals, references, and authors per cluster based on bibliographic coupling analysis. [file Data_Sheet_6.XLSX]

## Sheet: Countries
Countries	Total Link Strength	Avg. citations	Cluster
albania	17556	19.625	3
algeria	9765	13.3333	1
argentina	55826	26.0213	3
australia	746182	44.2281	5
austria	135844	39.7541	2
bangladesh	37636	21	1
belgium	335080	50.2765	6
brazil	327288	21.6239	5
bulgaria	7717	16	5
canada	933100	44.6789	8
chile	100519	35.2034	3
colombia	68734	46.6739	3
croatia	58701	35.4286	3
cyprus	15122	9.3333	4
czech republic	53603	18.3651	1
denmark	224561	78.8256	5
egypt	121628	11.6444	1
england	1442251	55.3641	2
estonia	15979	45.5	2
finland	109441	30.9459	2
france	642071	60.3796	2
germany	1488365	49.5452	2
greece	173252	34.2455	4
grenada	26849	22.75	4
hungary	60726	28.6444	2
india	837105	18.0865	1
indonesia	4495	16.5556	1
iran	604033	15.1582	1
iraq	23368	5.913	1
ireland	177022	37.8318	6
israel	218002	42.7197	4
italy	1619145	37.9795	3
japan	592102	37.1096	5
jordan	11609	10.1111	1
kazakhstan	21090	5.2	1
lebanon	23958	22.8667	4
lithuania	18985	17.3846	2
luxembourg	49518	19.5806	2
malaysia	110691	15.4643	1
mexico	200849	20.1121	3
morocco	8700	8	1
netherlands	738395	42.2675	2
new zealand	118071	32.0357	4
nigeria	21064	13.1818	1
north ireland	22398	14.7143	1
norway	125346	35.0227	2
oman	3648	4.8	1
pakistan	55895	21.8235	1
peoples r china	3520145	20.0089	1
peru	34415	20.0909	3
philippines	2786	9.4	3
poland	335071	22.25	5
portugal	249087	34.2045	6
qatar	23473	21.8235	1
romania	62677	21.3	1
russia	254127	19.8054	4
saudi arabia	157372	18.3977	1
scotland	168973	56.8527	2
serbia	31458	35.4348	4
singapore	238302	40.0234	6
slovakia	22894	9.8333	1
slovenia	84080	21	3
south africa	33072	25.5758	6
south korea	551434	28.5485	7
spain	1075536	41.1885	3
sweden	384851	42.6944	2
switzerland	390189	44.6348	2
taiwan	210551	24.583	7
thailand	43744	19.5682	5
tunisia	7272	11.5	1
turkey	159478	18.7	1
u arab emirates	30054	14.9167	4
ukraine	49501	18.7143	1
usa	5353827	47.2324	2
vietnam	3961	27.375	5
wales	33247	28.3103	5
yemen	6934	18.8	1

## Sheet: Institutions
Institutions	Total Link Strength	Avg. citations	Cluster
aarhus univ	41441	34.5405	3
acad sci & innovat res acsir	26356	12.3333	1
acad sinica	44193	20.6111	1
acecr	53511	16.9	3
ajou univ	21126	33.8	1
albert einstein coll med	121061	47.0294	4
anhui med univ	38416	27.3478	1
aristotle univ thessaloniki	34015	18.15	3
arizona state univ	70512	14.3793	2
astar	24306	40.1765	1
augusta univ	23946	12.7222	1
banaras hindu univ	41486	27	1
banner sun hlth res inst	110575	55.2174	2
baylor coll med	60198	42.7903	2
beijing inst brain disorders	33392	18.5882	1
beijing univ chinese med	24479	14.1905	1
boston childrens hosp	16525	39.2632	2
boston univ	184161	63.618	2
brigham & womens hosp	221565	69.1613	2
broad inst	135444	55.8438	2
broad inst mit & harvard	45547	44.5217	2
brown univ	31804	48.3636	2
buck inst res aging	33516	29.1111	4
cairo univ	30594	9.3333	3
capital med univ	170660	18.461	1
cardiff univ	26812	26.9583	2
case western reserve univ	56996	36.3556	4
catholic univ korea	6984	26.1053	1
cedars sinai med ctr	20313	28.7647	2
cent s univ	138358	27.8	3
cent south univ	152634	7.6374	1
cha univ	12434	17.4118	1
chang gung mem hosp	9068	26.7778	1
chang gung univ	23081	21.2432	1
charite	43004	78.12	3
charite univ med berlin	46417	24.0625	3
charles univ prague	11303	17.5455	1
childrens hosp philadelphia	32947	31.1154	2
china agr univ	32509	15.6111	4
china med univ	173525	14.3358	1
china pharmaceut univ	24482	17.6667	1
chinese acad agr sci	20757	13.7083	3
chinese acad med sci	87103	27.0385	1
chinese acad med sci & peking union med coll	33245	6.4848	1
chinese acad sci	305723	34.8462	1
chinese peoples liberat army gen hosp	17264	9.4348	1
chinese univ hong kong	52373	30.5897	1
chongqing med univ	39869	18.5741	1
chonnam natl univ	23726	26.5714	1
chung shan med univ	16688	23.1667	1
chungbuk natl univ	12324	46.1364	1
cincinnati childrens hosp med ctr	37497	48.1739	3
cleveland clin	34293	41.32	3
cnr	204956	32.8421	3
cnrs	65992	35.1379	4
columbia univ	246173	42.8955	2
cornell univ	74098	39.4583	2
csic	77295	42.9512	4
csir	35677	33.96	1
ctr addict & mental hlth	45415	31.9412	2
ctr invest biomed red enfermedades neurodegenerat	82382	30.4103	4
cuny	44125	25.0476	2
dalian med univ	65228	23.7627	1
dana farber canc inst	16072	74.8889	2
drexel univ	46566	37.8462	2
duke univ	113041	47.0986	2
ecole polytech fed lausanne	54364	49.7826	2
ehime univ	19959	25.875	4
emory univ	220784	43.7547	2
erasmus mc	54367	29.5	3
european inst oncol	29667	40.3158	2
ewha womans univ	31626	26.1765	1
fourth mil med univ	53226	17.569	1
fred hutchinson canc res ctr	10722	102.5	2
free univ berlin	26208	12.9	3
fudan univ	168110	22.8837	1
fujian med univ	38161	12.075	1
gachon univ	23536	26.2667	1
garvan inst med res	33015	20.2	3
georgetown univ	33797	42.0714	1
german canc res ctr	44902	39.5238	2
german ctr neurodegenerat dis dzne	140078	29.0566	2
goethe univ frankfurt	41959	36.8889	2
griffith univ	31908	41.8077	3
guangdong med univ	20700	7.3684	1
guangxi med univ	24793	8.5758	1
guangzhou med univ	57228	15.2653	1
guangzhou univ chinese med	31964	16.9062	1
guizhou med univ	15761	14.15	1
gyeongsang natl univ	8536	27.8667	1
hamadan univ med sci	16383	11.7143	3
hangzhou normal univ	23696	14.2105	1
hannover med sch	16763	32.2273	3
hanyang univ	49768	21.2	1
harbin med univ	109751	16.045	3
harvard med sch	314543	28.2321	2
harvard th chan sch publ hlth	49338	43.25	2
harvard univ	318778	108.595	2
hebei med univ	49191	16.7442	1
hebrew univ jerusalem	90120	41.9455	3
heidelberg univ	71081	30.037	3
helmholtz zentrum munchen	20198	36.9375	2
henan prov peoples hosp	16454	38.1875	1
henan univ	33885	28.375	1
hokkaido univ	29103	64.5625	4
hong kong baptist univ	11371	20.1176	1
hong kong univ sci & technol	49458	19.2727	1
hop la pitie salpetriere	46371	34.3333	4
hosp clin barcelona	28700	37.6667	4
hosp sick children	12876	44.3043	2
huazhong agr univ	9692	11.1176	1
huazhong univ sci & technol	146098	18.5357	1
humboldt univ	28873	21.6111	3
icahn sch med mt sinai	217095	36.6892	2
imperial coll london	89505	33.6	2
indiana univ	37884	84.2759	2
indiana univ sch med	120172	35.4419	2
inserm	70885	68.7679	4
inst pasteur	33249	51.8421	4
inst salud carlos iii	26315	37	3
iowa state univ	27217	52	1
iran univ med sci	51307	19.3462	3
irccs	79639	28.1622	3
irccs santa lucia fdn	33259	23	4
isfahan univ med sci	73280	11.093	3
islamic azad univ	72939	8.0952	3
ist italiano tecnol	43306	52.3913	3
ist sci san raffaele	36445	99.9643	3
ist super sanita	83783	41.64	3
istanbul univ	16141	26.9524	3
japan sci & technol agcy	16779	90.6875	4
jena univ hosp	17727	6.4118	3
jiangnan univ	8584	35.3333	1
jiangsu univ	16637	14.1818	1
jilin univ	66219	25.8545	1
jinan univ	43239	16.8814	1
jining med univ	16512	9.1333	1
jinzhou med univ	11481	14.6	1
johannes gutenberg univ mainz	39221	50.2941	3
johns hopkins sch med	26605	30.7778	2
johns hopkins univ	179083	51.1429	2
juntendo univ	15551	22.15	4
kaohsiung med univ	18111	18.56	1
karolinska inst	231343	47.0126	2
karolinska univ hosp	41764	30.1429	2
katholieke univ leuven	134401	71.9167	4
keio univ	19727	42.8636	4
king abdulaziz univ	61467	15.9333	1
kings coll london	261299	42.1111	2
konkuk univ	25219	23.7778	1
korea inst sci & technol	21146	19.3478	1
korea univ	20747	19.0357	1
kumamoto univ	10662	26.2632	4
kunming med univ	16686	6.3889	1
kyoto univ	27136	48.4054	4
kyung hee univ	36507	26.4318	1
kyungpook natl univ	16365	23.1622	1
kyushu univ	16649	29	4
la trobe univ	33607	99.64	3
lanzhou univ	15859	15.65	1
leiden univ	33481	34.1111	3
loma linda univ	23103	27.5714	3
louisiana state univ	141646	51.6905	4
ludwig maximilians univ munchen	65732	21.9688	3
lund univ	49867	34.4565	3
maastricht univ	265099	38.9104	2
macquarie univ	24528	45.625	3
magna graecia univ catanzaro	30350	23.4118	3
mahidol univ	15454	25.3333	1
mashhad univ med sci	54726	13.1786	3
massachusetts gen hosp	135339	67.9747	2
mayo clin	157415	59.4444	4
mcgill univ	198337	59.2193	2
med coll wisconsin	16143	21.1765	2
med univ lodz	66514	26.0882	3
med univ vienna	34031	54.5625	3
med univ warsaw	20212	22.8667	3
michigan state univ	69689	32.8182	2
minist educ	20188	14.65	1
mit	146174	128.13	2
monash univ	80724	30.48	3
mt sinai sch med	71594	73.7419	2
nagoya univ	22627	37.6842	4
nanchang univ	48888	13.1373	1
nanjing med univ	132579	26.777	1
nanjing univ	60249	30.8983	1
nanjing univ chinese med	15936	29.8636	1
nankai univ	26419	22.5172	1
nantong univ	45807	18.9216	1
nanyang technol univ	32621	28.6333	1
natl & kapodistrian univ athens	23498	10.3333	1
natl canc ctr	28828	46.75	4
natl cheng kung univ	33660	33.1429	1
natl def med ctr	11311	19.2353	1
natl taiwan univ	30425	34.1212	1
natl taiwan univ hosp	15399	17.8947	1
natl univ singapore	128639	31.027	1
natl yang ming univ	15355	23.1892	1
nci	30525	52.9286	2
neurosci res australia	47293	22.4348	4
newcastle univ	60724	25.7188	2
nia	149637	76.7097	4
niehs	9372	40.1111	2
nih	10630	41.0588	2
niigata univ	40372	23.7368	4
ninds	30516	51.76	3
ningbo univ	35347	9.8611	1
northeastern univ	14767	35.8621	2
northwestern univ	90785	40.0135	2
novartis inst biomed res	16357	85.7333	4
nyu	81719	47.2075	2
ocean univ china	63345	77.9474	4
odense univ hosp	29486	20.2941	3
ohio state univ	102958	41.6897	3
oregon hlth & sci univ	63826	38.0976	4
osaka univ	43027	39.28	4
oslo univ hosp	39356	32.1429	2
peking union med coll	55074	35.0769	1
peking univ	81943	23.5682	1
penn state univ	19699	36.4545	2
peter maccallum canc ctr	12383	61.2353	3
pirogov russian natl res med univ	29357	11.8667	3
polish acad sci	120563	35.931	4
pontificia univ catolica chile	26964	44.1765	4
poznan univ med sci	17963	10.875	2
princeton univ	11778	35.4118	2
purdue univ	17106	46.9118	2
pusan natl univ	24201	25	1
qingdao univ	141509	30.9437	1
queen mary univ london	53076	38.8056	2
queens univ	21104	41.0625	3
queensland univ technol	25646	22.2632	3
radboud univ nijmegen	55923	41.3333	3
rhein westfal th aachen	25753	26.9375	2
riken	30878	49.2647	4
rockefeller univ	25669	114.8	2
royal childrens hosp	9408	36.1333	3
royal coll surgeons ireland	39431	40.8824	3
ruhr univ bochum	22405	21.8636	3
rush univ	250430	43.8778	2
russian acad med sci	33083	49.45	4
russian acad sci	71981	15.96	3
rutgers state univ	63456	50.8286	1
salk inst biol studies	29895	54.7	2
sapienza univ rome	60282	30.6667	3
scripps res inst	52653	108.439	4
second mil med univ	26178	28.88	1
semmelweis univ	29425	27.05	3
seoul natl univ	100414	41.729	1
seoul natl univ hosp	31405	51.8571	1
shahid beheshti univ med sci	97137	8.0494	3
shandong first med univ	11703	9.2222	1
shandong univ	82132	20.7835	1
shanghai jiao tong univ	241350	27.6085	1
shanghai univ tradit chinese med	38372	20.0263	1
shantou univ	29369	17.1364	1
shanxi med univ	25207	9.4286	1
shenyang pharmaceut univ	13687	16.8667	1
shenzhen univ	16455	16.1304	1
sichuan univ	97827	25.7363	1
soochow univ	47559	16.7324	1
sorbonne univ	42319	10.6818	4
southeast univ	44612	31.4545	1
southern med univ	72631	20.141	1
southwest med univ	20343	8.8846	1
stanford univ	129268	68.5579	2
stockholm univ	14385	37.8	2
sun yat sen univ	112851	17.4211	1
sungkyunkwan univ	27224	35.7692	1
suny buffalo	40029	33.9722	2
suny stony brook	11799	41.4706	2
swiss fed inst technol	37641	29.8125	2
tabriz univ med sci	124151	14.0886	3
taipei med univ	35333	23.9487	1
taipei vet gen hosp	9549	15.2667	1
tarbiat modares univ	47890	13.2258	3
tech univ dresden	19001	23.96	2
tech univ munich	68573	41.027	3
tel aviv univ	39229	37.3659	4
temple univ	56124	37.6571	1
texas a&m univ	36144	28.48	1
texas tech univ	94382	38.383	1
third mil med univ	31577	29.5714	3
thomas jefferson univ	33034	65.5333	2
tianjin med univ	63440	23.3906	1
tohoku univ	17288	59.8125	4
tokyo med univ	24743	42.7647	4
tokyo metropolitan inst med sci	19846	15.8667	4
tongji univ	110757	23.1569	1
translat genom res inst	38432	36.35	2
tsinghua univ	24215	26.1053	1
tufts univ	37659	64.9535	2
tulane univ	22168	18.0588	1
ucl	200506	117.714	4
ucl inst neurol	45730	47.7059	4
ucl queen sq inst neurol	31185	8.5625	2
univ adelaide	15180	21.8	3
univ alabama birmingham	107710	28.2535	2
univ alberta	34116	44.0263	3
univ amsterdam	107561	35.0638	3
univ antwerp	46341	38	2
univ arizona	31674	52.8636	2
univ arkansas med sci	18674	37.0417	2
univ athens	24630	26.5385	3
univ auckland	57439	32.1667	2
univ autonoma barcelona	76939	28.0811	4
univ autonoma madrid	27380	40.9412	3
univ barcelona	223216	38.9143	4
univ bari	34405	31.8824	3
univ basel	45834	34.4483	2
univ belgrade	25318	29.5625	3
univ bergen	20764	19.4444	2
univ birmingham	35544	19.6154	1
univ bologna	45794	35.1176	2
univ bonn	94372	46.12	2
univ brescia	47499	34.3333	3
univ bristol	41005	17.5	2
univ british columbia	103647	41.5278	2
univ buenos aires	15491	31.2105	2
univ calgary	42382	50.5676	3
univ calif berkeley	24618	42.5417	2
univ calif davis	77810	58.7324	3
univ calif irvine	134810	53.5357	2
univ calif los angeles	176967	68.525	2
univ calif riverside	16905	33.85	2
univ calif san diego	199018	47.5038	2
univ calif san francisco	170481	60.6167	2
univ cambridge	130156	47.7609	2
univ campania luigi vanvitelli	23104	23.5	3
univ catania	82377	43.1163	3
univ cattolica sacro cuore	35634	15.1923	3
univ cent florida	25062	25.6875	1
univ chicago	67945	65.8039	2
univ chile	39461	33.88	4
univ chinese acad sci	130519	19.1882	1
univ cincinnati	25236	28.875	1
univ coimbra	95919	39.1364	4
univ cologne	49851	45.7857	2
univ colorado	42532	48.3902	2
univ complutense madrid	14191	18.1333	1
univ connecticut	21640	68.1176	2
univ copenhagen	78913	110.685	4
univ crete	31917	20.6842	3
univ eastern finland	39794	38.5238	2
univ edinburgh	104298	43.3492	2
univ elect sci & technol china	13047	19.8667	1
univ erlangen nurnberg	21664	69.3529	3
univ exeter	206577	37.907	2
univ fed minas gerais	37014	16.0588	1
univ fed sao paulo	22526	19.8148	1
univ ferrara	25463	46.45	3
univ florence	51124	43.1622	2
univ florida	90137	61.7324	2
univ foggia	22538	19.3333	3
univ freiburg	47685	42.0698	2
univ genoa	25410	34.4737	3
univ georgia	22614	34.28	1
univ ghent	21958	24.931	2
univ glasgow	6832	44.65	1
univ gothenburg	32924	40.3077	4
univ gottingen	47196	86.6296	3
univ groningen	56915	26.2647	2
univ helsinki	45407	22.5294	3
univ hlth network	30006	48.2105	1
univ hong kong	55061	33.15	3
univ hosp	24409	52.1579	4
univ illinois	68701	44.9844	1
univ iowa	57929	92.3659	2
univ isfahan	57918	17.5517	3
univ kansas	30729	34.3846	1
univ kentucky	125439	64.1379	4
univ kiel	16959	29.1333	3
univ laval	134287	48.3922	4
univ leeds	42683	50.7188	2
univ leipzig	31121	29.8125	2
univ lille	62287	40.2174	4
univ lisbon	70028	35.4	3
univ liverpool	31047	71.1875	3
univ ljubljana	66130	21.25	3
univ london imperial coll sci technol & med	46747	63.9	2
univ lorraine	8523	19.5333	1
univ louisville	54331	42.8718	1
univ lubeck	34433	24.9048	3
univ luxembourg	42430	15.5	2
univ macau	33797	18.28	1
univ manchester	25719	31.8148	2
univ manitoba	45197	67.6957	3
univ maryland	39044	33.5556	4
univ massachusetts	122303	74	4
univ med & dent new jersey	24043	101.267	1
univ med ctr	16620	24.4444	3
univ med ctr gottingen	147763	33.8158	2
univ med ctr hamburg eppendorf	30534	24.05	3
univ med ctr utrecht	41828	38.7857	2
univ melbourne	177189	52.616	3
univ messina	14395	13.6667	3
univ miami	124287	38.2319	2
univ michigan	99942	41.2432	2
univ milan	268911	40.2675	3
univ milano bicocca	34108	15.4	3
univ minnesota	56129	34.7111	2
univ missouri	16821	33.6	1
univ montpellier	26886	21.25	2
univ montreal	43329	33.6	3
univ munich	55788	101	2
univ munster	20208	30.4706	3
univ n carolina	55266	44.4688	2
univ nacl autonoma mexico	72495	21.5	1
univ naples 2	20464	47.9524	3
univ naples federico ii	59705	34.3158	3
univ navarra	35460	59.6923	2
univ nebraska	15164	41.3636	1
univ nebraska med ctr	33740	34.8276	1
univ new mexico	20317	23.45	3
univ new s wales	84911	45.75	4
univ new south wales	37206	19.0714	3
univ newcastle	45062	27.6552	3
univ nottingham	51346	17.2	2
univ oklahoma	28382	39.0556	2
univ oslo	52855	38.0857	2
univ otago	56437	22	3
univ ottawa	28783	61.2424	3
univ oviedo	36337	297.88	2
univ oxford	139453	77.2396	2
univ padua	48613	57.7143	4
univ palermo	17168	33.6875	3
univ paris 05	24159	254.968	4
univ paris 06	38381	47.1471	4
univ paris saclay	35901	10.5	2
univ pavia	44702	25.8333	3
univ penn	224594	71.6604	2
univ perugia	46922	33.8235	3
univ pisa	122597	32.7692	2
univ pittsburgh	104035	43.7024	2
univ porto	24013	18.3913	1
univ queensland	91302	49.0357	3
univ regensburg	14378	35.9474	3
univ rhode isl	58533	64.8929	2
univ rochester	12815	43.2414	2
univ roma la sapienza	100382	59.6182	3
univ roma tor vergata	67567	29.8857	3
univ rostock	44965	26.2778	3
univ s florida	29013	53.4324	2
univ saarland	48073	49.5417	3
univ salerno	17718	22.375	3
univ sao paulo	85950	27	1
univ sci & technol china	25048	22.3913	1
univ seville	32396	27.1429	2
univ sheffield	49466	42.5	3
univ siena	36577	36	3
univ so calif	30683	113.216	2
univ south china	11734	25.2105	1
univ southern calif	33351	14.2963	2
univ southern denmark	46264	25.7188	3
univ strasbourg	59841	21.875	2
univ sydney	122033	39.9403	3
univ tasmania	29241	27.5882	2
univ tehran	40716	13	3
univ tehran med sci	146835	27.6404	3
univ tennessee	29744	24.3793	2
univ texas	10869	83.7143	2
univ texas hlth sci ctr houston	39791	27.3333	2
univ texas hlth sci ctr san antonio	20857	27.35	2
univ texas md anderson canc ctr	40924	47.7059	2
univ texas med branch	19700	25.4615	4
univ texas san antonio	38573	39.7647	4
univ texas sw med ctr dallas	35313	126	2
univ tokyo	68944	37.9091	4
univ toronto	164576	43.6949	2
univ trieste	16823	86.2667	1
univ tsukuba	29108	40.05	4
univ tubingen	62380	30.9556	2
univ turin	34558	31.2857	3
univ ulm	30358	36.6429	3
univ ulsan	9472	26.913	1
univ utah	26345	51.6923	3
univ utrecht	23730	15.3125	1
univ valencia	37489	31.9091	3
univ verona	31004	57.1852	3
univ vienna	11803	36.0556	2
univ virginia	21527	33.4762	2
univ washington	101296	39.2933	2
univ western australia	26477	39.2222	1
univ western ontario	25436	39.8182	4
univ wisconsin	76177	31.1818	1
univ wurzburg	163045	43.4167	2
univ zurich	66887	26.5143	2
upf	49956	34.4667	2
uppsala univ	52620	22.1905	2
vanderbilt univ	24225	37.5897	2
vib	66546	122.55	4
virginia commonwealth univ	38776	49.2812	1
vrije univ amsterdam	54210	32.6591	3
vrije univ amsterdam med ctr	35820	47.8421	3
washington univ	107728	46.527	2
wayne state univ	22094	33.1667	1
weifang med univ	14854	16.7895	1
weizmann inst sci	42298	64.8261	3
wenzhou med univ	51979	22.3333	1
wuhan univ	88817	20.4234	1
xi an jiao tong univ	28284	19.7059	1
xiamen univ	15585	12.4348	1
xinjiang med univ	26298	20.25	1
xinxiang med univ	12064	18.5	1
xuzhou med univ	46937	17.125	1
yale sch med	17686	16	2
yale univ	81388	55.8226	2
yangzhou univ	10578	15.6	1
yonsei univ	51262	32.5957	1
zhejiang univ	131606	19.8443	1
zhengzhou univ	110140	19.8018	1
zunyi med univ	13011	17.5882	1

## Sheet: Journals
Journals	Total Link Strength	Avg. citations	Cluster
3 biotech	3424	3.25	2
acs applied materials & interfaces	3450	14.1875	1
acs chemical biology	3491	35.6	1
acs chemical neuroscience	39195	19.1579	5
acs medicinal chemistry letters	885	17.4	1
acs nano	2394	73.8333	2
acta biochimica et biophysica sinica	1392	12.8571	2
acta medica mediterranea	2176	2	3
acta naturae	6982	17.6667	4
acta neurobiologiae experimentalis	3136	8.2	1
acta neurologica scandinavica	3994	24.875	4
acta neuropathologica	46724	57.5588	3
acta neuropathologica communications	31583	30.2917	3
acta neuropsychiatrica	3161	7.4	1
acta pharmacologica sinica	11488	52.4	5
addiction biology	4778	23.1429	5
advanced drug delivery reviews	3600	48	2
advanced materials	1210	72.6	1
advanced science	2699	10.7143	2
advances in nutrition	1978	41.2	1
ageing research reviews	87646	28.8857	3
aging and disease	30276	17.1538	2
aging cell	34298	20.3095	3
aging-us	66635	32.5122	3
alcoholism-clinical and experimental research	2513	17.2	1
alzheimer's & dementia: diagnosis, assessment & disease monitoring	7325	3.1667	3
alzheimers & dementia	35237	42.7333	3
alzheimers research & therapy	32295	27.8824	3
american journal of alzheimers disease and other dementias	15551	11.1538	6
american journal of cancer research	1425	13.5	1
american journal of clinical nutrition	2852	131.2	1
american journal of human genetics	4937	119.5	3
american journal of medical genetics part a	2631	16.3636	1
american journal of medical genetics part b-neuropsychiatric genetics	11958	50.2222	1
american journal of pathology	7595	49.375	1
american journal of physiology-cell physiology	4086	27.3	1
american journal of physiology-endocrinology and metabolism	198	22.1667	1
american journal of translational research	19891	29.5143	2
amino acids	1084	26.2	1
analyst	7470	21.0714	1
analytica chimica acta	7482	16.5	1
analytical and bioanalytical chemistry	4657	12.7143	1
analytical biochemistry	6657	16.2692	1
analytical chemistry	24494	32.2121	1
analytical methods	3028	4.875	1
anatomical record-advances in integrative anatomy and evolutionary	5852	7.4286	2
angewandte chemie-international edition	2694	26.9	1
animals	1654	2.4	1
annals of clinical and translational neurology	15449	24.7368	4
annals of neurology	29932	78	4
annals of translational medicine	6588	3.1429	2
anti-cancer agents in medicinal chemistry	1826	4.1429	1
anticancer research	381	24.4	1
antioxidants	15268	10.8947	2
antioxidants & redox signaling	17426	64.2353	1
apmis	2055	17.7143	1
apoptosis	3189	40.6667	1
applied sciences-basel	1196	2.2	1
archives of biochemistry and biophysics	923	37	1
archives of gerontology and geriatrics	3477	10.2	2
archives of toxicology	4300	30.1667	1
arteriosclerosis thrombosis and vascular biology	4418	72.5556	2
arthritis research & therapy	1190	25.5	1
artificial cells nanomedicine and biotechnology	2664	20.6	2
asian pacific journal of cancer prevention	1275	16.8333	1
asn neuro	8900	2.5714	4
autoimmunity	4441	61.4	4
autoimmunity reviews	12377	85.7059	4
autophagy	13272	64.5484	1
balkan journal of medical genetics	2389	3.1667	1
behavioural brain research	25148	22.0625	5
bioanalysis	7986	15.2857	1
biochemical and biophysical research communications	46663	29.7179	2
biochemical genetics	4710	6.25	4
biochemical journal	5550	35.7407	1
biochemical pharmacology	26639	56.1852	2
biochemical society transactions	8370	33.5	5
biochemistry	4268	26.0667	1
biochemistry-moscow	8882	18.75	1
biochimica et biophysica acta-gene regulatory mechanisms	7182	19	1
biochimica et biophysica acta-molecular and cell biology of lipids	5726	26	2
biochimica et biophysica acta-molecular basis of disease	38256	44	3
biochimica et biophysica acta-molecular cell research	7824	26.7857	1
biochimie	3177	17.6	1
bioconjugate chemistry	1022	22.4	1
bioengineered	15013	4.05	2
biogerontology	5856	39.3333	3
biological & pharmaceutical bulletin	1238	23.4	2
biological chemistry	7201	38.875	1
biological psychiatry	15111	55.5294	3
biological research	3655	14.4	2
biological research for nursing	1733	8.3333	1
biological trace element research	1782	1.2	1
biology of reproduction	706	13.2	1
biology-basel	10346	4.3	3
biomarkers	15607	33.375	4
biomarkers in medicine	13540	65.8	4
biomaterials	5483	75.4375	2
biomed research international	26588	17.6757	1
biomedicine & pharmacotherapy	32457	21.1463	4
biomedicines	26189	2.7742	3
biomolecules	49190	9.2727	2
bioorganic & medicinal chemistry	3925	23	1
bioorganic & medicinal chemistry letters	2132	25.1429	1
bioscience reports	11949	11.7059	2
biosensors & bioelectronics	7529	21.2727	1
biotechniques	2169	31.8571	1
biotechnology & biotechnological equipment	225	6.8	1
blood	1904	106.273	1
bmb reports	14304	31.25	5
bmc bioinformatics	3288	27.25	1
bmc biology	1172	17	3
bmc cancer	7015	24.9	1
bmc genomics	41103	23.6111	1
bmc medical genetics	5798	17	1
bmc medical genomics	14990	25.8571	4
bmc medicine	6744	67	3
bmc neurology	3692	17	3
bmc neuroscience	9576	26.2667	3
bmc plant biology	2187	37.6	1
brain	33557	85.4571	4
brain and behavior	7159	16.3636	2
brain behavior and immunity	17038	43.6667	4
brain communications	8448	6.4444	3
brain pathology	25191	35.8095	2
brain research	114898	29.5842	2
brain research bulletin	26160	24.9487	2
brain sciences	10055	4.3571	3
brain structure & function	2721	35	5
breast cancer research	896	25.2	1
breast cancer research and treatment	1268	27.875	1
briefings in bioinformatics	7369	11.125	3
british journal of cancer	1368	38.4545	1
british journal of nutrition	3404	32.4444	1
british journal of pharmacology	17440	24.6364	1
cancer cell international	561	14.8889	1
cancer chemotherapy and pharmacology	1147	42.2	1
cancer letters	3955	23.2667	1
cancer medicine	714	14	1
cancer research	5680	89.4118	1
cancers	5682	6.3333	1
carcinogenesis	1055	27.8571	1
cardiovascular research	1384	88	1
cell	7078	767.667	3
cell and bioscience	7153	13.2308	2
cell and tissue research	3625	25.6	5
cell biology international	8115	13.0769	2
cell calcium	391	20.3333	1
cell communication and signaling	4111	13.6364	1
cell cycle	12017	32.4	2
cell death & disease	35593	38.5588	2
cell death and differentiation	12699	72.2667	1
cell death discovery	3619	5.6364	2
cell journal	5405	6.8571	4
cell reports	22711	46.9355	3
cell stem cell	7996	112.833	3
cells	135600	12.0686	2
cellular and molecular biology	1750	17.6667	4
cellular and molecular life sciences	66923	37.6	2
cellular and molecular neurobiology	48839	18.2	2
cellular oncology	1226	17.4286	1
cellular physiology and biochemistry	14132	20.9677	2
cellular signalling	5207	26.65	1
cerebral cortex	12500	11.0909	3
chembiochem	3422	30.2857	1
chemical research in toxicology	8569	18.4	1
chemical science	2504	40.1667	1
chemico-biological interactions	2157	22.125	1
chemmedchem	4493	15.5556	1
chemosphere	3837	13.75	1
chinese chemical letters	4349	19.2857	1
chinese medical journal	5861	16	2
clinica chimica acta	14200	28.0625	1
clinical and experimental immunology	1595	25.6667	4
clinical and experimental pharmacology and physiology	8552	37.1667	2
clinical and translational medicine	3511	3.8	4
clinical biochemistry	6853	62.625	1
clinical cancer research	1983	106.1	1
clinical chemistry	4627	50.1	1
clinical chemistry and laboratory medicine	3644	28.1667	1
clinical epigenetics	67844	27.7188	1
clinical genetics	7948	22.5	1
clinical immunology	9928	49.8182	4
clinical interventions in aging	7144	38.8333	2
clinical reviews in allergy & immunology	5792	32.5833	1
clinical science	1210	13	1
cns & neurological disorders-drug targets	66294	20.2593	5
cns neuroscience & therapeutics	9085	28.9524	2
computational and structural biotechnology journal	4237	30	1
computational biology and chemistry	3900	17	2
current alzheimer research	63696	26.58	5
current biology	3280	253.875	1
current drug targets	5330	12.3333	2
current gene therapy	20860	33.3636	2
current genomics	19530	56.8333	5
current medicinal chemistry	40022	29.0833	5
current molecular medicine	15454	61.6875	1
current neurology and neuroscience reports	10949	29.7143	3
current neuropharmacology	43918	15.8667	5
current neurovascular research	9345	30.6875	2
current opinion in neurobiology	8934	45.1111	5
current opinion in neurology	2627	33.6667	4
current opinion in pharmacology	7823	73	5
current opinion in psychiatry	3686	15.5714	3
current pharmaceutical biotechnology	1580	31.3333	1
current pharmaceutical design	72609	27.1538	5
current topics in medicinal chemistry	17122	30.7273	1
cytokine	2735	39.6667	4
data in brief	553	0.8889	1
developmental cell	3807	78.8333	4
discovery medicine	6222	32.2	4
disease markers	6060	29.3333	1
disease models & mechanisms	11615	36.7143	3
dna and cell biology	5931	30.2	1
dna repair	1127	19.2	1
drug development research	17820	20	5
drug discovery today	7841	35.8	2
ebiomedicine	13992	24.2778	4
ecology and evolution	987	19	1
ecotoxicology and environmental safety	4917	9.5385	1
electrophoresis	4093	26.3636	1
elife	10407	39.25	3
embo journal	26775	95.7333	5
embo molecular medicine	28822	86.1111	3
embo reports	5132	114.917	1
endocrinology	3273	34.8	1
eneuro	3025	13	3
environment international	8148	17.1538	1
environmental health perspectives	2071	65.4	1
environmental pollution	4018	14.0909	1
environmental research	3318	17.2	1
environmental science & technology	1958	33.8	1
environmental science and pollution research	3501	11	1
environmental toxicology	4477	9.2857	2
epigenetics	33225	28.7925	1
epigenetics & chromatin	25767	24.2609	1
epigenomes	13407	3.25	5
epigenomics	74202	20.9516	1
epilepsia	2828	32.6	5
european journal of human genetics	5152	49.5455	1
european journal of immunology	7489	55.7	4
european journal of medicinal chemistry	7631	37.0526	1
european journal of neuroscience	15603	26.5263	5
european journal of nutrition	1892	13.2	1
european journal of pharmacology	13870	23.1364	4
european neuropsychopharmacology	9105	26.8571	5
european review for medical and pharmacological sciences	18210	15	2
evidence-based complementary and alternative medicine	8073	8.375	2
experimental and molecular medicine	6640	20.3	1
experimental and molecular pathology	5324	18.1538	1
experimental and therapeutic medicine	25487	13.3793	1
experimental biology and medicine	4600	18	1
experimental brain research	12284	25.1429	5
experimental cell research	10858	32.4074	2
experimental eye research	4626	15.75	2
experimental gerontology	31218	17.0769	3
experimental neurology	37968	59	2
expert opinion on biological therapy	2367	15.2	1
expert opinion on drug discovery	12815	19.7273	5
expert opinion on investigational drugs	5633	40.1429	1
expert opinion on therapeutic patents	5916	44.8182	1
expert opinion on therapeutic targets	14004	20	4
expert review of molecular diagnostics	8971	11.7778	1
expert review of neurotherapeutics	15005	19.5	4
expert review of proteomics	5841	13.2857	1
faseb journal	33294	47.8261	4
febs journal	11289	37.0952	1
febs letters	21692	43.1053	4
febs open bio	5173	8.875	1
fluids and barriers of the cns	4489	24.8	2
folia biologica	499	12	1
food & function	3993	4.5714	1
food and chemical toxicology	3880	31.3846	1
free radical biology and medicine	23875	35.6486	1
frontiers in aging neuroscience	188743	19.0294	2
frontiers in behavioral neuroscience	12578	44.625	5
frontiers in bioengineering and biotechnology	3843	19.3333	2
frontiers in bioscience-landmark	21386	52.4444	5
frontiers in cell and developmental biology	56297	9	2
frontiers in cellular and infection microbiology	3122	11.2	2
frontiers in cellular neuroscience	152833	35.4643	2
frontiers in endocrinology	4712	12.2667	1
frontiers in genetics	104518	19.9882	3
frontiers in immunology	70886	26.1585	4
frontiers in medicine	4900	63.3333	3
frontiers in microbiology	4482	13.5385	1
frontiers in molecular biosciences	12617	13	1
frontiers in molecular neuroscience	149501	23.8036	2
frontiers in neurology	57719	19.54	2
frontiers in neuroscience	161950	21.9545	2
frontiers in nutrition	2132	5.8333	1
frontiers in oncology	5993	11.5652	1
frontiers in pharmacology	40449	15.7288	2
frontiers in physiology	22894	35.5	2
frontiers in plant science	2115	10.8667	1
frontiers in psychiatry	2844	13.75	3
gene	40076	20.7778	4
gene reports	11680	0.9333	1
gene therapy	9341	72.5	2
genes	78038	17.8667	2
genes & development	3846	192.6	1
genes & genomics	3959	5	2
genes and immunity	2503	24.3333	4
genes brain and behavior	3103	18	1
genes to cells	2392	13.8333	2
genetics	2381	20.4	5
genetics and molecular research	2164	9.3333	1
genome biology	21578	123.8	3
genome medicine	7679	31.3333	3
genome research	2243	69.8333	1
genomics	12304	13.6429	2
geroscience	5724	7.875	3
glia	36811	60.8444	4
heliyon	9632	2	4
hippocampus	5201	53.4286	5
histology and histopathology	4666	11	2
human cell	2899	13.8	4
human gene therapy	7514	36.5833	2
human genetics	8289	45.5556	1
human genomics	3809	14.6	1
human molecular genetics	116517	64.0909	3
human mutation	11891	31.3333	1
human reproduction	837	39.4	1
immunological investigations	4264	5.6	4
immunology	5746	36.1111	4
immunology letters	6986	13.2	4
international immunopharmacology	8872	20.76	4
international journal of biochemistry & cell biology	15146	40.4286	1
international journal of biological macromolecules	4920	11.8333	1
international journal of biological sciences	6743	21.5385	1
international journal of cancer	4644	55.8947	1
international journal of clinical and experimental medicine	7221	1.6923	2
international journal of clinical and experimental pathology	13059	12.55	2
international journal of coal geology	62	47	1
international journal of developmental neuroscience	5006	17.6667	1
international journal of environmental research and public health	8785	17.4545	5
international journal of mass spectrometry	1155	12.6	1
international journal of medical sciences	3469	43.2	4
international journal of molecular medicine	19071	24.5714	2
international journal of molecular sciences	436171	17.0805	2
international journal of neuropsychopharmacology	7355	40.8667	1
international journal of neuroscience	28256	11.9615	4
international journal of oncology	2111	25.5	1
investigative ophthalmology & visual science	3892	39.4444	1
iranian journal of allergy asthma and immunology	5679	3.7	4
iscience	6718	6	3
iubmb life	4854	10.125	2
jama neurology	7860	41.125	3
jci insight	3167	15.5	5
journal of alzheimers disease	251079	35.2126	3
journal of alzheimers disease reports	6171	2.4286	3
journal of autoimmunity	11872	80.8125	4
journal of biological chemistry	89777	61.8655	1
journal of biomaterials and tissue engineering	2688	0.6667	2
journal of biomedical nanotechnology	2223	15.5	1
journal of biomedical science	18137	30.6875	2
journal of biosciences	5726	12.4	1
journal of biotechnology	6489	47.8571	1
journal of cancer	1318	13.375	1
journal of cancer research and clinical oncology	1017	23.1429	1
journal of cell biology	1660	199.2	4
journal of cell science	13563	32.4167	2
journal of cellular and molecular medicine	19805	20.3415	2
journal of cellular biochemistry	24748	21.0769	2
journal of cellular physiology	47204	19.0182	4
journal of cerebral blood flow and metabolism	8062	36.6	2
journal of chemical neuroanatomy	8346	48	2
journal of chromatography a	3185	16.8333	1
journal of chromatography b-analytical technologies in the biomedical	6809	28.3	1
journal of clinical investigation	26436	65.2667	4
journal of clinical laboratory analysis	2365	5.8333	2
journal of clinical medicine	8596	7.6316	4
journal of clinical neuroscience	7013	13.125	4
journal of comparative neurology	2520	24	2
journal of controlled release	9103	51.25	2
journal of dermatological science	462	10.1429	1
journal of drug targeting	2113	8	2
journal of ethnopharmacology	1947	11.4444	1
journal of experimental & clinical cancer research	4352	17.95	1
journal of experimental botany	2023	18	1
journal of experimental medicine	6758	98.375	3
journal of extracellular vesicles	5647	37.375	2
journal of gene medicine	6836	19.5556	2
journal of hazardous materials	1262	17	1
journal of huazhong university of science and technology-medical	796	10.5	2
journal of human genetics	10117	17.1	3
journal of immunology	24283	68.5098	4
journal of immunology research	8410	19.7143	4
journal of inflammation research	6335	9.6667	4
journal of inorganic biochemistry	3722	64.1667	2
journal of integrative neuroscience	10988	5.75	2
journal of internal medicine	6457	82.6667	3
journal of mass spectrometry	2983	11.7143	1
journal of medical genetics	631	65.3333	1
journal of medicinal chemistry	8839	22.9091	1
journal of molecular and cellular cardiology	1002	27.2	1
journal of molecular biology	14527	50.7	2
journal of molecular medicine-jmm	5200	23.5	4
journal of molecular neuroscience	95927	18.6731	4
journal of nanobiotechnology	1448	1.6	2
journal of neural transmission	9094	20.8667	3
journal of neuro-oncology	1063	27.5714	1
journal of neurochemistry	92629	42.405	2
journal of neurogenetics	5906	24	3
journal of neuroimmune pharmacology	15378	24.9375	4
journal of neuroimmunology	47181	35.0667	4
journal of neuroinflammation	50618	32.9888	4
journal of neurology	4322	26.8889	4
journal of neurology neurosurgery and psychiatry	4274	13.6	3
journal of neuropathology and experimental neurology	19765	28.8095	5
journal of neuroscience	82667	92.5603	5
journal of neuroscience research	27498	36.325	5
journal of neurovirology	1845	24.7143	1
journal of nutrition	3455	55.8824	1
journal of nutritional biochemistry	9081	52.4	1
journal of parkinsons disease	16950	27.3846	3
journal of pathology	7378	31.0909	1
journal of personalized medicine	19932	4.3846	2
journal of pharmaceutical and biomedical analysis	2172	14.6667	1
journal of pharmacological sciences	5111	28	2
journal of pharmacology and experimental therapeutics	2340	100.167	1
journal of physiology-london	2747	30.8	1
journal of pineal research	2274	61.8571	1
journal of proteome research	19474	30.3099	1
journal of proteomics	12003	13.9737	1
journal of psychiatric research	11928	11.8333	1
journal of the american chemical society	2199	65.4	1
journal of the american society for mass spectrometry	5167	14.6	1
journal of the neurological sciences	51823	32.4062	4
journal of theoretical biology	3191	9.6	1
journal of toxicology and environmental health-part a-current issues	2483	27.6	2
journal of trace elements in medicine and biology	1616	4.2	1
journal of translational medicine	11675	31.7647	1
journal of virology	4341	31.8462	1
journals of gerontology series a-biological sciences and medical	15851	42.5882	3
jove-journal of visualized experiments	7422	10.9565	1
korean journal of physiology & pharmacology	2309	10.6	2
laboratory investigation	819	19.6	1
lancet neurology	23154	155.25	5
leukemia research	777	27.1667	1
life sciences	22595	28	5
life-basel	5291	1.1429	3
mechanisms of ageing and development	38127	25.9091	3
mediators of inflammation	7168	40	4
medical hypotheses	8783	10.5714	4
medical science monitor	13049	16.88	2
medicinal research reviews	12767	39.1667	1
medicine	6224	4.625	4
metabolic brain disease	31288	9.0588	2
metabolites	1445	4.5	1
metabolomics	382	10.8333	1
methods	7979	72.7143	1
mini-reviews in medicinal chemistry	10469	12.4286	1
mitochondrion	2235	40.8	1
modern pathology	332	20.8	1
molecular & cellular proteomics	19124	43.7288	1
molecular and cellular biochemistry	5501	17.3333	2
molecular and cellular biology	5144	72.0667	1
molecular and cellular endocrinology	2984	28.25	1
molecular and cellular neuroscience	29192	42.6129	3
molecular and cellular probes	1014	20	1
molecular biology	5353	1.1111	1
molecular biology of the cell	2280	87	3
molecular biology reports	21529	13.125	1
molecular biosystems	8016	40.5	1
molecular brain	15638	41.6	3
molecular cancer	5140	42.4211	1
molecular cancer therapeutics	1591	126.5	1
molecular carcinogenesis	583	26.6	1
molecular cell	5054	60.5	1
molecular diagnosis & therapy	7280	22	4
molecular ecology	1033	61.5	1
molecular genetics & genomic medicine	6848	7.25	2
molecular genetics and genomics	4707	6.5714	1
molecular human reproduction	2395	15.6667	1
molecular immunology	4381	9	4
molecular medicine	3717	16	1
molecular medicine reports	66424	16.9571	2
molecular metabolism	2099	15.5	1
molecular neurobiology	274490	29.1598	2
molecular neurodegeneration	71991	52.58	3
molecular nutrition & food research	3672	18.1538	1
molecular oncology	603	17	1
molecular pain	2941	42.6	1
molecular pharmaceutics	4211	29.875	2
molecular pharmacology	2501	63.3333	1
molecular psychiatry	37072	58.6458	3
molecular therapy	32083	53.1316	2
molecular therapy-methods & clinical development	4492	19.6667	2
molecular therapy-nucleic acids	45350	23.7708	2
molecules	26121	14.5172	2
molecules and cells	5322	19.5714	1
movement disorders	26649	33.1562	3
multiple sclerosis and related disorders	22444	6	4
multiple sclerosis journal	29191	27.7714	4
mutation research-fundamental and molecular mechanisms of mutagenesis	6707	61.8182	1
nanomedicine-nanotechnology biology and medicine	2319	34.1429	2
nature	15245	295	3
nature biotechnology	3484	808.167	1
nature communications	63961	45.7463	3
nature genetics	8009	237.857	3
nature medicine	15702	170.177	3
nature neuroscience	32702	153.548	3
nature protocols	1988	59.6	1
nature reviews neurology	19450	127.364	4
nature reviews neuroscience	23449	113	5
nature structural & molecular biology	3817	173.571	1
neoplasma	1601	14.8	1
neural plasticity	22726	15.5263	2
neural regeneration research	38996	11.197	2
neurobiology of aging	125506	43.699	3
neurobiology of disease	96868	40.2245	5
neurobiology of learning and memory	21239	30.0625	5
neurochemical journal	7873	1.7778	2
neurochemical research	45359	15.3881	2
neurochemistry international	67961	26.9672	5
neurodegenerative diseases	13139	19.5	5
neuroepigenomics in aging and disease	33089	23.4	5
neurogenetics	4591	36.5	3
neuroimmunomodulation	3706	5	4
neurological research	9972	13.8333	4
neurological sciences	15782	12.9524	2
neurology	12763	38.5909	3
neurology-genetics	4147	15	3
neurology-neuroimmunology & neuroinflammation	11243	25.1	4
neuromolecular medicine	61234	33.2571	4
neuron	13913	94.3125	3
neuropathology and applied neurobiology	19151	33.4167	3
neuropharmacology	40390	38.8333	5
neuropsychiatric disease and treatment	5203	20.0909	2
neuropsychopharmacology	28263	94.6111	5
neuroreport	14901	25.5714	2
neuroscience	57769	31.1389	5
neuroscience and biobehavioral reviews	24051	28.6154	3
neuroscience bulletin	17751	32.2667	2
neuroscience letters	88538	25.374	2
neuroscience research	6734	28.25	2
neuroscientist	25949	23.9286	4
neurotherapeutics	35738	27.4	5
neurotoxicity research	21982	14.4	1
neurotoxicology	20011	28.697	1
non-coding rna	25707	22.4167	2
npj parkinsons disease	7256	6.6667	3
nucleic acid therapeutics	1589	44	1
nucleic acids research	45844	58.7969	1
nucleosides nucleotides & nucleic acids	3432	5.1667	1
nutrients	20207	32.2258	1
nutritional neuroscience	2844	7.3333	5
omics-a journal of integrative biology	7424	23.1429	2
oncogene	3254	46.1667	1
oncology letters	5997	11.0588	1
oncology reports	8384	25.2222	1
oncotarget	51184	30.5256	1
oncotargets and therapy	2283	9.6667	1
ore geology reviews	2989	6.1	1
oxidative medicine and cellular longevity	29994	17.24	2
parasites & vectors	1555	11.8333	1
parkinsonism & related disorders	13753	36.3333	2
parkinsons disease	13984	16.6364	2
pathology research and practice	728	4.7143	1
pediatric research	2457	23.1667	4
peerj	5171	5.8462	4
pharmaceutical research	950	37.2	2
pharmaceuticals	18994	7.5714	2
pharmaceutics	7254	7	2
pharmacological research	43730	24.1034	2
pharmacology & therapeutics	47938	49.2143	5
pharmacology biochemistry and behavior	5435	41.1429	5
physiological genomics	12208	35.2	4
phytomedicine	1766	4	2
plant cell tissue and organ culture	444	4.6	1
plant journal	867	51.8	1
plant science	1561	30.4	1
plos genetics	19020	48.8214	1
plos one	217273	42.8567	1
plos pathogens	4105	15.5	4
postepy higieny i medycyny doswiadczalnej	2850	6.3333	1
prion	2068	10.4	2
proceedings of the national academy of sciences of the united states of	63535	147.025	1
progress in biochemistry and biophysics	16951	2.6429	5
progress in neuro-psychopharmacology & biological psychiatry	19313	21.6154	5
progress in neurobiology	124678	80.84	5
prostate	1721	40.1	1
proteomics	23068	37.0959	1
proteomics clinical applications	4776	15.2143	1
psychoneuroendocrinology	2159	66.5714	1
psychopharmacology	2736	6.5714	5
rapid communications in mass spectrometry	1551	31.5455	1
redox biology	5799	24.5833	2
rejuvenation research	6336	38.6	1
reproductive sciences	1572	8.2	1
reviews in the neurosciences	22449	18.6923	2
revista de neurologia	6877	2.2	4
rna	9519	52.3077	1
rna biology	43446	25.8421	2
rsc advances	5660	9.9	2
russian journal of genetics	4258	3.1667	3
scandinavian journal of immunology	4365	37	4
science	7490	847.5	1
science advances	9873	20.4545	3
science of the total environment	4675	14.75	1
science translational medicine	6792	49.75	3
scientific reports	170194	21.6186	1
seminars in cell & developmental biology	20936	44.1429	2
sensors and actuators b-chemical	2608	4.8571	1
shock	2709	57.6667	1
stem cell reports	4427	33.0909	3
stem cell research	2409	11.0769	3
stem cell research & therapy	7842	10.5	2
stem cell reviews and reports	3543	11.5556	1
stem cells	4007	45.8889	1
stem cells and development	3229	24.6667	3
stem cells international	9888	12.8	1
talanta	5272	12.2	1
theranostics	14096	20.3793	2
toxicological sciences	11958	27.45	2
toxicology	6151	22.25	1
toxicology and applied pharmacology	5029	68	1
toxicology in vitro	3567	18.4444	1
toxicology letters	11656	26.6087	1
toxicology research	3374	9.6	2
trac-trends in analytical chemistry	2288	12.4	1
translational neurodegeneration	29019	23.0526	2
translational neuroscience	6210	4.3333	5
translational psychiatry	35298	36.3056	3
translational research	16087	77.4286	4
trends in genetics	8027	99.6667	3
trends in molecular medicine	26724	63.8571	4
trends in neurosciences	17271	125.7	3
tumor biology	1886	13	1
virology	1172	24.3333	1
virology journal	2276	24.3333	1
viruses-basel	2004	5.1111	1
wiley interdisciplinary reviews-rna	14557	27.5	2
world journal of gastroenterology	3247	33.2308	1

## Sheet: References
References	DOI	Total Link Strength	Avg. citations	Cluster
yu (2015)	https://doi.org/10.1001/jamaneurol.2014.3049	217	165	1
nasreddine (1999)	https://doi.org/10.1002/1531-8249(199906)45:6<704::aid-ana4>3.0.co;2-x	35	110	1
bruch (2019)	https://doi.org/10.1002/adma.201905311	8	188	6
abdolmaleky (2004)	https://doi.org/10.1002/ajmg.b.20142	130	171	4
drouet (2009)	https://doi.org/10.1002/ana.21569	143	170	1
shin (2009)	https://doi.org/10.1002/ana.21927	147	157	2
correale (2010)	https://doi.org/10.1002/ana.21944	10	102	5
puzzo (2011)	https://doi.org/10.1002/ana.22313	76	213	1
kremer (2011)	https://doi.org/10.1002/ana.22415	104	112	1
lee (2012a)	https://doi.org/10.1002/ana.23588	615	224	2
dutta (2013)	https://doi.org/10.1002/ana.23860	400	120	2
gandhi (2013)	https://doi.org/10.1002/ana.23880	295	189	5
moore (2013)	https://doi.org/10.1002/ana.23967	372	165	5
sreedharan (2013)	https://doi.org/10.1002/ana.24012	224	105	6
ding (2012)	https://doi.org/10.1002/art.34505	155	147	5
lee (2006a)	https://doi.org/10.1002/biof.5520260202	10	146	1
aunan (2016)	https://doi.org/10.1002/bjs.10053	166	121	4
huber (2015)	https://doi.org/10.1002/cbic.201500013	69	108	1
zigman (2013)	https://doi.org/10.1002/ddrr.1128	101	154	1
lindberg (2010)	https://doi.org/10.1002/eji.200940032	309	166	5
mitchell (2012)	https://doi.org/10.1002/em.21722	14	108	4
govindarajan (2013)	https://doi.org/10.1002/emmm.201201923	301	210	3
lau (2013)	https://doi.org/10.1002/emmm.201201974	522	332	2
dimmeler (2013)	https://doi.org/10.1002/emmm.201201986	611	122	2
streit (2002)	https://doi.org/10.1002/glia.10154	21	721	1
zhang (2006)	https://doi.org/10.1002/glia.20416	9	119	1
jung (2007)	https://doi.org/10.1002/glia.20576	14	130	1
colin (2009)	https://doi.org/10.1002/glia.20795	196	103	2
tarassishin (2011)	https://doi.org/10.1002/glia.21233	153	106	5
hutchison (2013)	https://doi.org/10.1002/glia.22483	94	179	5
pusic (2014a)	https://doi.org/10.1002/glia.22606	247	156	1
ricobaraza (2012)	https://doi.org/10.1002/hipo.20883	284	181	3
guilleret (2002)	https://doi.org/10.1002/ijc.10593	42	190	4
miyamoto (2005)	https://doi.org/10.1002/ijc.21054	65	115	4
oster (2011)	https://doi.org/10.1002/ijc.25951	32	119	4
kraus (2012)	https://doi.org/10.1002/ijc.27429	98	114	4
fountaine (2007)	https://doi.org/10.1002/jnr.21125	179	103	1
mastronardi (2007)	https://doi.org/10.1002/jnr.21329	54	144	5
guo (2011)	https://doi.org/10.1002/jnr.22725	146	128	3
cooper (2014)	https://doi.org/10.1002/mds.25978	172	290	1
zheng (2015)	https://doi.org/10.1002/med.21350	129	139	3
moelans (2011)	https://doi.org/10.1002/path.2930	13	102	4
zhang (2004)	https://doi.org/10.1002/pmic.200300503	67	112	3
pu (2007)	https://doi.org/10.1002/pmic.200600636	20	106	3
simpson (2008)	https://doi.org/10.1002/pmic.200800109	284	628	7
oliva (2009)	https://doi.org/10.1002/pmic.200800588	32	121	3
de mateo (2011)	https://doi.org/10.1002/pmic.201000799	21	103	3
zhang (2012c)	https://doi.org/10.1002/pmic.201200010	115	129	3
lin (2011)	https://doi.org/10.1002/pros.21247	88	126	4
cummings (2020)	https://doi.org/10.1002/trc2.12050	8	129	1
idda (2018)	https://doi.org/10.1002/wrna.1463	481	100	6
greening (2015)	https://doi.org/10.1007/978-1-4939-2550-6_15	95	414	7
vishnoi (2017)	https://doi.org/10.1007/978-1-4939-6524-3_1	294	393	2
xue (2017)	https://doi.org/10.1007/978-1-4939-7046-9_1	827	101	6
huang (2017b)	https://doi.org/10.1007/978-1-4939-7046-9_4	312	118	2
distefano (2018)	https://doi.org/10.1007/978-1-4939-7471-9_6	166	117	6
akhter (2018)	https://doi.org/10.1007/978-981-13-1426-1_19	171	123	6
pogribny (2009)	https://doi.org/10.1007/s00018-009-0015-5	346	155	4
hahmann (2010)	https://doi.org/10.1007/s00018-009-0189-x	18	113	1
almutairi (2016)	https://doi.org/10.1007/s00018-015-2050-8	110	156	1
garo (2016)	https://doi.org/10.1007/s00018-016-2167-4	413	111	5
yoshida (2001)	https://doi.org/10.1007/s002800100300	164	204	3
wang (2011)	https://doi.org/10.1007/s00401-010-0756-0	405	250	2
hagerman (2013b)	https://doi.org/10.1007/s00401-013-1138-1	298	109	6
belzil (2013)	https://doi.org/10.1007/s00401-013-1199-1	136	203	6
liu (2014d)	https://doi.org/10.1007/s00401-014-1286-y	149	126	6
prada (2018)	https://doi.org/10.1007/s00401-017-1803-x	273	142	5
larner (2006)	https://doi.org/10.1007/s00415-005-0019-5	126	172	1
shaltiel (2013)	https://doi.org/10.1007/s00429-011-0376-z	319	131	2
patterson (2009)	https://doi.org/10.1007/s00439-009-0696-8	81	151	1
logue (2013)	https://doi.org/10.1007/s10495-013-0818-6	23	199	1
jin (2013)	https://doi.org/10.1007/s10571-013-9940-9	811	118	2
siegel (2012)	https://doi.org/10.1007/s11033-011-1441-7	302	143	5
miller (2009)	https://doi.org/10.1007/s11064-008-9656-2	64	244	1
gonzales (2010)	https://doi.org/10.1007/s11920-010-0097-7	63	115	4
yang (2014)	https://doi.org/10.1007/s12017-013-8270-x	32	117	4
schonrock (2012)	https://doi.org/10.1007/s12031-011-9587-2	547	114	2
lukiw (2012)	https://doi.org/10.1007/s12035-012-8234-4	338	116	2
yu (2012)	https://doi.org/10.1007/s12035-012-8237-1	170	108	1
tan (2013a)	https://doi.org/10.1007/s12035-012-8359-5	1075	140	2
kalani (2014)	https://doi.org/10.1007/s12035-013-8544-1	464	220	7
morris (2014)	https://doi.org/10.1007/s12035-014-8705-x	46	111	1
aryani (2016)	https://doi.org/10.1007/s12035-014-9054-5	567	138	7
floris (2017)	https://doi.org/10.1007/s12035-016-0055-4	153	136	6
kumar (2017a)	https://doi.org/10.1007/s12035-016-0213-8	405	106	6
sochocka (2017)	https://doi.org/10.1007/s12035-016-0297-1	204	272	1
wan (2017)	https://doi.org/10.1007/s12035-016-9793-6	218	107	6
swarbrick (2019)	https://doi.org/10.1007/s12035-019-1500-y	788	141	2
monti (2010)	https://doi.org/10.1007/s12640-009-9090-5	174	120	1
nunomura (2012)	https://doi.org/10.1007/s12640-012-9331-x	217	131	1
devos (2013)	https://doi.org/10.1007/s13311-013-0194-5	206	102	3
quinlan (2017)	https://doi.org/10.1016/bs.ircmb.2017.04.002	1106	106	2
kumar (2017c)	https://doi.org/10.1016/bs.pmbts.2016.12.013	379	111	2
thuc le (2011)	https://doi.org/10.1016/j.ab.2011.01.026	116	109	4
wang (2008b)	https://doi.org/10.1016/j.ajhg.2007.09.021	186	363	1
kobayashi (2011)	https://doi.org/10.1016/j.ajhg.2011.05.015	66	178	6
hood (2012)	https://doi.org/10.1016/j.ajhg.2011.12.001	26	112	3
oz-levi (2012)	https://doi.org/10.1016/j.ajhg.2012.09.015	28	110	1
wilson (2014)	https://doi.org/10.1016/j.ajhg.2014.10.015	27	150	1
blanch (2016)	https://doi.org/10.1016/j.ajpath.2015.10.004	122	116	1
scrivo (2011)	https://doi.org/10.1016/j.autrev.2010.12.006	22	185	1
costenbader (2012)	https://doi.org/10.1016/j.autrev.2011.10.022	48	154	5
singh (2013)	https://doi.org/10.1016/j.autrev.2013.07.003	305	213	5
wu (2015)	https://doi.org/10.1016/j.autrev.2015.05.004	71	189	6
chen (2016)	https://doi.org/10.1016/j.autrev.2016.09.003	396	184	5
zhao (2019)	https://doi.org/10.1016/j.autrev.2018.12.010	17	104	5
cali (2013)	https://doi.org/10.1016/j.bbadis.2013.01.004	91	158	1
gan (2014)	https://doi.org/10.1016/j.bbadis.2013.11.009	26	124	1
ajroud-driss (2015)	https://doi.org/10.1016/j.bbadis.2014.08.010	167	133	6
kanninen (2016)	https://doi.org/10.1016/j.bbadis.2015.09.020	387	117	7
kumar (2016)	https://doi.org/10.1016/j.bbadis.2016.06.001	340	163	2
wilson (2007)	https://doi.org/10.1016/j.bbcan.2006.08.007	234	574	4
bollati (2011)	https://doi.org/10.1016/j.bbi.2011.01.017	132	142	4
pascual (2011)	https://doi.org/10.1016/j.bbi.2011.02.012	44	140	3
korosi (2012)	https://doi.org/10.1016/j.bbr.2011.07.037	153	139	4
yokota (2003)	https://doi.org/10.1016/j.bbrc.2003.11.056	59	308	1
machida (2006)	https://doi.org/10.1016/j.bbrc.2006.02.141	130	103	1
kuhn (2008)	https://doi.org/10.1016/j.bbrc.2008.03.120	246	125	2
chen (2009)	https://doi.org/10.1016/j.bbrc.2008.10.173	41	105	1
long (2011)	https://doi.org/10.1016/j.bbrc.2010.12.053	494	149	2
zhao (2013)	https://doi.org/10.1016/j.bbrc.2013.05.025	110	120	3
fujita (2013)	https://doi.org/10.1016/j.bbrc.2013.08.013	9	120	1
quek (2017)	https://doi.org/10.1016/j.bbrc.2016.09.090	669	117	7
yan (2018)	https://doi.org/10.1016/j.bbrc.2017.12.149	26	109	1
moffett (2007)	https://doi.org/10.1016/j.bcp.2006.08.003	150	148	4
glaser (2007)	https://doi.org/10.1016/j.bcp.2007.04.007	164	290	3
mehta (2010)	https://doi.org/10.1016/j.bcp.2010.06.029	13	106	1
pant (2012)	https://doi.org/10.1016/j.bcp.2011.12.037	407	342	7
hess-stumpp (2007)	https://doi.org/10.1016/j.biocel.2007.02.009	190	122	3
wong (2010)	https://doi.org/10.1016/j.biomaterials.2010.07.077	11	126	1
malhotra (2013)	https://doi.org/10.1016/j.biomaterials.2012.10.013	22	139	1
liu (2016a)	https://doi.org/10.1016/j.biomaterials.2015.11.060	133	110	1
ginsberg (2010)	https://doi.org/10.1016/j.biopsych.2010.05.030	53	187	1
bock (2015)	https://doi.org/10.1016/j.biopsych.2015.02.036	54	127	4
pimenova (2018)	https://doi.org/10.1016/j.biopsych.2017.05.014	287	103	1
wang (2018b)	https://doi.org/10.1016/j.biopsych.2017.07.023	367	112	2
hodes (2019)	https://doi.org/10.1016/j.biopsych.2019.04.028	31	142	4
de smaele (2010)	https://doi.org/10.1016/j.brainres.2010.03.103	987	103	2
wang (2010b)	https://doi.org/10.1016/j.brainres.2010.08.023	434	107	2
march (2016)	https://doi.org/10.1016/j.brainres.2016.02.037	238	137	6
sarkar (2016)	https://doi.org/10.1016/j.brainres.2016.05.026	154	100	2
wang (2009a)	https://doi.org/10.1016/j.brainresbull.2009.08.006	493	213	2
zhu (2012a)	https://doi.org/10.1016/j.brainresbull.2012.05.018	362	134	2
wu (2013)	https://doi.org/10.1016/j.brainresbull.2013.06.001	300	263	6
luheshi (2008)	https://doi.org/10.1016/j.cbpa.2008.02.011	42	126	1
console (2019)	https://doi.org/10.1016/j.cca.2018.11.009	112	103	7
suzuki (2006)	https://doi.org/10.1016/j.ccr.2006.02.016	123	198	4
soto (2012)	https://doi.org/10.1016/j.cell.2012.05.007	126	167	1
xu (2013)	https://doi.org/10.1016/j.cell.2012.11.052	134	103	4
gomez (2013)	https://doi.org/10.1016/j.cell.2013.01.015	37	475	6
lopez-otin (2013)	https://doi.org/10.1016/j.cell.2013.05.039	278	6878	1
schaffer (2014)	https://doi.org/10.1016/j.cell.2014.03.049	11	162	1
baleriola (2014)	https://doi.org/10.1016/j.cell.2014.07.001	60	202	1
chu (2015)	https://doi.org/10.1016/j.cell.2015.03.025	25	626	3
mashtalir (2018)	https://doi.org/10.1016/j.cell.2018.09.032	8	252	3
sellier (2013)	https://doi.org/10.1016/j.celrep.2013.02.004	235	171	6
bulusu (2017)	https://doi.org/10.1016/j.celrep.2016.12.055	8	125	3
borghesan (2019)	https://doi.org/10.1016/j.celrep.2019.05.095	31	102	7
thanh-huyen tran (2015)	https://doi.org/10.1016/j.clim.2015.03.021	242	117	7
housley (2015)	https://doi.org/10.1016/j.clim.2015.06.015	182	112	5
lever (2010)	https://doi.org/10.1016/j.clinbiochem.2010.03.009	45	303	4
suzuki (2010)	https://doi.org/10.1016/j.cmet.2010.11.006	13	116	1
roy (2020)	https://doi.org/10.1016/j.cmet.2020.01.006	45	105	5
rassu (2017)	https://doi.org/10.1016/j.colsurfb.2017.01.031	9	111	1
bushati (2008)	https://doi.org/10.1016/j.conb.2008.07.001	478	103	2
zuchero (2013)	https://doi.org/10.1016/j.conb.2013.06.005	60	112	1
hwang (2018)	https://doi.org/10.1016/j.conb.2017.12.008	285	109	3
abe (2008)	https://doi.org/10.1016/j.coph.2007.12.002	447	374	3
shi (2008)	https://doi.org/10.1016/j.critrevonc.2007.06.004	494	129	2
poetsch (2020)	https://doi.org/10.1016/j.csbj.2019.12.013	17	111	6
mutsuddi (2004)	https://doi.org/10.1016/j.cub.2004.01.034	17	120	6
zhu (2007)	https://doi.org/10.1016/j.cub.2007.07.041	7	211	1
liu (2011)	https://doi.org/10.1016/j.cub.2011.10.006	266	100	2
wang (2015a)	https://doi.org/10.1016/j.cyto.2014.12.006	94	104	4
leng (2011)	https://doi.org/10.1016/j.cytogfr.2011.05.002	374	101	5
wang (2010a)	https://doi.org/10.1016/j.devcel.2009.10.023	64	133	3
shou (2019)	https://doi.org/10.1016/j.ecoenv.2019.02.086	127	108	1
monneret (2005)	https://doi.org/10.1016/j.ejmech.2004.10.001	228	308	3
lu (2018)	https://doi.org/10.1016/j.ejmech.2018.01.063	15	106	1
sabarwal (2018)	https://doi.org/10.1016/j.etap.2018.08.018	94	176	4
sapru (2006)	https://doi.org/10.1016/j.expneurol.2005.12.024	213	126	1
tansey (2007)	https://doi.org/10.1016/j.expneurol.2007.07.004	298	412	1
lee (2011b)	https://doi.org/10.1016/j.expneurol.2010.10.012	276	222	2
kim (2012c)	https://doi.org/10.1016/j.expneurol.2011.11.010	539	149	2
geekiyanage (2012)	https://doi.org/10.1016/j.expneurol.2011.11.026	413	226	2
ghosh (2015)	https://doi.org/10.1016/j.fct.2015.05.022	15	291	1
kabaria (2015)	https://doi.org/10.1016/j.febslet.2014.12.014	263	102	2
simone (2015)	https://doi.org/10.1016/j.febslet.2015.05.003	225	140	6
zawia (2009)	https://doi.org/10.1016/j.freeradbiomed.2009.02.006	309	271	4
poulsen (2012)	https://doi.org/10.1016/j.freeradbiomed.2012.01.009	93	139	1
de felice (2012)	https://doi.org/10.1016/j.gene.2012.07.058	423	100	2
saccone (2015)	https://doi.org/10.1016/j.gene.2015.02.024	117	103	5
lovett-racke (2004)	https://doi.org/10.1016/j.immuni.2004.09.010	20	147	5
todd (2010)	https://doi.org/10.1016/j.immuni.2010.04.001	45	344	5
saykin (2010)	https://doi.org/10.1016/j.jalz.2010.03.013	217	274	2
saykin (2015)	https://doi.org/10.1016/j.jalz.2015.05.009	105	161	1
hewagama (2009)	https://doi.org/10.1016/j.jaut.2009.03.007	82	202	5
brooks (2010)	https://doi.org/10.1016/j.jaut.2009.12.006	265	212	5
bianchi (2012)	https://doi.org/10.1016/j.jaut.2011.11.012	52	196	5
stadhouders (2018)	https://doi.org/10.1016/j.jaut.2017.12.007	149	138	5
rizzetto (2018)	https://doi.org/10.1016/j.jaut.2018.05.008	47	134	5
margis (2011)	https://doi.org/10.1016/j.jbiotec.2011.01.023	454	198	2
blalock (2011)	https://doi.org/10.1016/j.jchemneu.2011.06.007	80	132	1
lee (2019)	https://doi.org/10.1016/j.jconrel.2019.10.007	626	127	2
lukiw (2007)	https://doi.org/10.1016/j.jinorgbio.2007.06.004	187	162	2
pogue (2009)	https://doi.org/10.1016/j.jinorgbio.2009.05.012	94	104	2
finnerty (2010)	https://doi.org/10.1016/j.jmb.2010.07.051	988	289	2
kenealy (2003)	https://doi.org/10.1016/j.jneuroim.2003.08.005	25	133	5
de santis (2010)	https://doi.org/10.1016/j.jneuroim.2010.06.009	141	162	5
zhang (2014)	https://doi.org/10.1016/j.jneuroim.2013.09.019	286	123	5
pusic (2014b)	https://doi.org/10.1016/j.jneuroim.2013.10.014	136	127	7
chu (2018)	https://doi.org/10.1016/j.jneuroim.2018.02.015	58	141	5
li (2011b)	https://doi.org/10.1016/j.jns.2011.02.017	352	109	3
tan (2014a)	https://doi.org/10.1016/j.jns.2013.10.002	445	161	2
hao (2010)	https://doi.org/10.1016/j.jnutbio.2009.03.012	9	124	1
paul (2011)	https://doi.org/10.1016/j.jnutbio.2010.12.001	27	130	4
huang (2015)	https://doi.org/10.1016/j.jnutbio.2015.08.001	128	249	1
filek (2008)	https://doi.org/10.1016/j.jplph.2007.06.006	12	181	1
zaplatic (2019)	https://doi.org/10.1016/j.lfs.2019.03.055	17	132	1
bradley-whitman (2013)	https://doi.org/10.1016/j.mad.2013.08.005	366	121	4
fuso (2005)	https://doi.org/10.1016/j.mcn.2004.09.007	126	305	4
fuso (2008)	https://doi.org/10.1016/j.mcn.2007.12.018	97	142	4
guha (2013)	https://doi.org/10.1016/j.mito.2013.08.007	41	133	1
bilen (2006)	https://doi.org/10.1016/j.molcel.2006.07.030	183	197	2
handel (2010)	https://doi.org/10.1016/j.molmed.2009.11.003	263	150	4
soreq (2011)	https://doi.org/10.1016/j.molmed.2011.06.009	657	132	2
hedrich (2011)	https://doi.org/10.1016/j.molmed.2011.07.005	261	109	5
tan (2013b)	https://doi.org/10.1016/j.molmed.2013.06.004	107	120	1
cui (2017)	https://doi.org/10.1016/j.molp.2017.09.013	61	103	1
migliore (2009a)	https://doi.org/10.1016/j.mrfmmm.2008.10.011	419	187	1
kunej (2011)	https://doi.org/10.1016/j.mrfmmm.2011.03.008	113	153	7
coppede (2015)	https://doi.org/10.1016/j.mrfmmm.2014.11.010	259	117	1
migliore (2009b)	https://doi.org/10.1016/j.mrgentox.2008.09.013	196	254	4
petri (2006)	https://doi.org/10.1016/j.nbd.2005.09.013	118	136	1
johnson (2008)	https://doi.org/10.1016/j.nbd.2007.11.001	450	276	2
hebert (2009a)	https://doi.org/10.1016/j.nbd.2008.11.009	629	300	2
buckley (2010)	https://doi.org/10.1016/j.nbd.2010.02.003	1194	100	2
gusdon (2012)	https://doi.org/10.1016/j.nbd.2011.12.015	84	117	1
mouradian (2012)	https://doi.org/10.1016/j.nbd.2011.12.046	552	118	2
delay (2012)	https://doi.org/10.1016/j.nbd.2012.01.003	1188	139	2
sivanandam (2012)	https://doi.org/10.1016/j.neubiorev.2012.02.013	24	200	1
ballesteros (2015)	https://doi.org/10.1016/j.neubiorev.2015.06.008	23	110	4
lee (2011a)	https://doi.org/10.1016/j.neuint.2010.11.008	23	149	1
stilling (2016)	https://doi.org/10.1016/j.neuint.2016.06.011	274	350	3
sethi (2009)	https://doi.org/10.1016/j.neulet.2009.04.052	353	319	2
pogue (2010)	https://doi.org/10.1016/j.neulet.2010.03.054	196	122	2
li (2011a)	https://doi.org/10.1016/j.neulet.2010.09.079	245	100	2
fenoglio (2011)	https://doi.org/10.1016/j.neulet.2011.08.021	316	130	5
cao (2017)	https://doi.org/10.1016/j.neulet.2017.02.045	164	104	2
wang (2005)	https://doi.org/10.1016/j.neures.2005.06.021	109	138	1
lev (2008)	https://doi.org/10.1016/j.neuro.2008.01.007	50	106	1
mastroeni (2010)	https://doi.org/10.1016/j.neurobiolaging.2008.12.005	145	253	4
liu (2012a)	https://doi.org/10.1016/j.neurobiolaging.2010.04.034	653	131	2
mastroeni (2011)	https://doi.org/10.1016/j.neurobiolaging.2010.08.017	862	170	4
gong (2013)	https://doi.org/10.1016/j.neurobiolaging.2012.12.005	66	215	3
chouliaras (2013)	https://doi.org/10.1016/j.neurobiolaging.2013.02.021	270	273	4
muller (2014)	https://doi.org/10.1016/j.neurobiolaging.2013.07.005	563	182	2
coppieters (2014)	https://doi.org/10.1016/j.neurobiolaging.2013.11.031	332	222	4
zhao (2010b)	https://doi.org/10.1016/j.neuron.2010.02.018	281	365	2
madabhushi (2014)	https://doi.org/10.1016/j.neuron.2014.06.034	170	344	6
peters (2015)	https://doi.org/10.1016/j.neuron.2015.11.018	101	173	6
linnerbauer (2020)	https://doi.org/10.1016/j.neuron.2020.08.012	103	158	1
folsom (2013)	https://doi.org/10.1016/j.neuropharm.2012.08.015	66	179	4
lou (2014)	https://doi.org/10.1016/j.neuropharm.2013.11.026	7	141	1
zuo (2014)	https://doi.org/10.1016/j.neuropharm.2014.07.002	33	113	1
pajarillo (2019)	https://doi.org/10.1016/j.neuropharm.2019.03.002	18	106	1
pan (2009)	https://doi.org/10.1016/j.neuroscience.2009.08.014	113	204	1
nayak (2010)	https://doi.org/10.1016/j.neuroscience.2009.12.020	44	111	1
denk (2013)	https://doi.org/10.1016/j.pain.2013.05.021	105	104	3
ding (2016)	https://doi.org/10.1016/j.parkreldis.2015.11.014	111	105	2
junn (2012)	https://doi.org/10.1016/j.pharmthera.2011.10.002	1396	155	2
harrison (2013)	https://doi.org/10.1016/j.pharmthera.2013.05.010	659	143	3
dietz (2010)	https://doi.org/10.1016/j.phrs.2010.01.011	439	101	3
jiang (2014)	https://doi.org/10.1016/j.phrs.2014.02.008	62	119	1
krantic (2007)	https://doi.org/10.1016/j.pneurobio.2006.12.002	42	154	1
suh (2009)	https://doi.org/10.1016/j.pneurobio.2008.09.009	65	293	1
mehler (2008)	https://doi.org/10.1016/j.pneurobio.2008.10.001	1311	197	4
chouliaras (2010)	https://doi.org/10.1016/j.pneurobio.2010.01.002	633	192	4
lardenoije (2015)	https://doi.org/10.1016/j.pneurobio.2015.05.002	3171	218	3
simic (2017)	https://doi.org/10.1016/j.pneurobio.2016.04.001	441	151	1
juzwik (2019)	https://doi.org/10.1016/j.pneurobio.2019.101664	466	161	5
reynolds (2013)	https://doi.org/10.1016/j.psyneuen.2012.08.012	9	316	4
hou (2010)	https://doi.org/10.1016/j.sbi.2010.09.006	144	129	3
li (2014b)	https://doi.org/10.1016/j.semcdb.2014.04.026	42	109	3
coleman (2015)	https://doi.org/10.1016/j.semcdb.2015.02.007	456	138	7
simons (2016)	https://doi.org/10.1016/j.socscimed.2015.12.001	31	109	4
ku (2010)	https://doi.org/10.1016/j.stem.2010.09.014	90	166	6
ambasudhan (2011)	https://doi.org/10.1016/j.stem.2011.07.002	186	355	6
young (2015)	https://doi.org/10.1016/j.stem.2015.02.004	100	102	1
mostafalou (2013)	https://doi.org/10.1016/j.taap.2013.01.025	125	640	4
abe (2013)	https://doi.org/10.1016/j.tcb.2012.08.013	924	153	2
sollier (2015)	https://doi.org/10.1016/j.tcb.2015.05.003	9	197	6
skinner (2010)	https://doi.org/10.1016/j.tem.2009.12.007	115	452	4
stolz (2011)	https://doi.org/10.1016/j.tibs.2011.06.001	25	178	3
sethupathy (2008)	https://doi.org/10.1016/j.tig.2008.07.004	318	265	2
hammond (2011)	https://doi.org/10.1016/j.tig.2011.02.004	24	116	3
streit (2006)	https://doi.org/10.1016/j.tins.2006.07.001	26	298	1
hebert (2009b)	https://doi.org/10.1016/j.tins.2008.12.003	1235	355	2
pereira (2012)	https://doi.org/10.1016/j.tins.2011.11.006	19	170	1
berson (2018)	https://doi.org/10.1016/j.tins.2018.05.005	228	130	1
pratico (2008a)	https://doi.org/10.1016/j.tips.2008.09.001	86	381	1
fischer (2010)	https://doi.org/10.1016/j.tips.2010.09.003	802	292	3
sensi (2018)	https://doi.org/10.1016/j.tips.2018.10.001	39	130	1
fang (2012)	https://doi.org/10.1016/j.toxlet.2011.11.032	491	161	2
dai (2011)	https://doi.org/10.1016/j.trsl.2011.01.007	951	312	5
apostolou (2008)	https://doi.org/10.1016/j.yexcr.2008.05.001	24	199	1
gresch (2004)	https://doi.org/10.1016/j.ymeth.2003.11.009	14	190	1
florens (2006)	https://doi.org/10.1016/j.ymeth.2006.07.028	22	235	3
tauro (2012)	https://doi.org/10.1016/j.ymeth.2012.01.002	347	731	7
rodriguez-lebron (2005)	https://doi.org/10.1016/j.ymthe.2005.05.006	170	208	1
wang (2018a)	https://doi.org/10.1016/j.ymthe.2018.01.001	134	102	7
scarpa (2003)	https://doi.org/10.1016/s0014-5793(03)00277-1	62	156	4
pufulete (2003)	https://doi.org/10.1016/s0016-5085(03)00279-8	49	211	4
osherovich (2001)	https://doi.org/10.1016/s0092-8674(01)00440-8	43	255	1
avila (2000)	https://doi.org/10.1016/s0168-8278(00)80122-1	8	268	4
arendt (2001)	https://doi.org/10.1016/s0306-4522(00)00516-9	231	146	1
andersen (2002a)	https://doi.org/10.1016/s0960-9822(01)00650-9	77	629	3
andersen (2002b)	https://doi.org/10.1016/s0960-9822(01)00650-9	77	629	3
urdinguio (2009)	https://doi.org/10.1016/s1474-4422(09)70262-5	728	413	4
salta (2012)	https://doi.org/10.1016/s1474-4422(11)70286-1	1389	186	2
fleiss (2012)	https://doi.org/10.1016/s1474-4422(12)70058-3	149	208	1
hagerman (2013a)	https://doi.org/10.1016/s1474-4422(13)70125-x	110	228	6
goozee (2016)	https://doi.org/10.1017/s0007114515004687	142	144	1
park (2012)	https://doi.org/10.1017/s0029665111003302	131	127	4
wu (2008a)	https://doi.org/10.1017/s1461145708009024	137	207	3
bachmann (2009)	https://doi.org/10.1017/s1461145708009802	13	116	1
friso (2002b)	https://doi.org/10.1021/ac020050h	59	205	4
song (2005)	https://doi.org/10.1021/ac0489420	51	169	4
capuano (2014)	https://doi.org/10.1021/ac500447w	16	144	4
yang (2007b)	https://doi.org/10.1021/bi700664y	114	172	3
thompson (2006)	https://doi.org/10.1021/cb6002306	63	114	3
binda (2010)	https://doi.org/10.1021/ja101557k	52	217	3
zhang (2012b)	https://doi.org/10.1021/jf301511m	13	128	1
tiwari (2014)	https://doi.org/10.1021/nn405077y	29	353	1
zhai (2008)	https://doi.org/10.1021/pr700696a	14	215	3
trelle (2009)	https://doi.org/10.1021/pr9000898	72	109	3
plazas-mayorca (2009)	https://doi.org/10.1021/pr900777e	51	102	3
chelly (2001)	https://doi.org/10.1038/35088558	47	207	4
chen (2017)	https://doi.org/10.1038/aps.2017.28	327	554	1
pili (2012)	https://doi.org/10.1038/bjc.2011.527	52	110	3
landshamer (2008)	https://doi.org/10.1038/cdd.2008.78	17	109	1
kim (2012b)	https://doi.org/10.1038/cdd.2011.140	23	131	1
grohm (2012)	https://doi.org/10.1038/cdd.2012.18	19	204	1
mogilyansky (2013)	https://doi.org/10.1038/cdd.2013.125	434	557	5
tang (2014)	https://doi.org/10.1038/cdd.2013.159	69	132	1
kaushal (2015)	https://doi.org/10.1038/cdd.2015.16	95	166	1
alvarez-erviti (2013)	https://doi.org/10.1038/cddis.2013.73	365	156	2
kang (2014)	https://doi.org/10.1038/cddis.2014.149	34	103	1
peng (2014)	https://doi.org/10.1038/cddis.2014.297	29	109	1
tan (2014b)	https://doi.org/10.1038/cddis.2014.348	108	187	1
meda (2011)	https://doi.org/10.1038/cmi.2010.78	464	113	5
kovtun (2008)	https://doi.org/10.1038/cr.2008.5	29	112	6
costa (2013)	https://doi.org/10.1038/ejhg.2012.129	91	133	1
kamp (2010)	https://doi.org/10.1038/emboj.2010.223	216	360	1
zovoilis (2011)	https://doi.org/10.1038/emboj.2011.327	405	259	2
saugstad (2010)	https://doi.org/10.1038/jcbfm.2010.101	1036	192	2
tabares-seisdedos (2009)	https://doi.org/10.1038/mp.2009.2	150	169	4
taliaz (2010)	https://doi.org/10.1038/mp.2009.67	44	328	4
lahiri (2009)	https://doi.org/10.1038/mp.2009.82	257	181	4
zaits (2014)	https://doi.org/10.1038/mp.2013.93	99	117	1
cheng (2015)	https://doi.org/10.1038/mp.2014.127	421	230	7
gijselinck (2016)	https://doi.org/10.1038/mp.2015.159	177	137	6
shah (2017)	https://doi.org/10.1038/mp.2016.23	21	118	1
cole (2018)	https://doi.org/10.1038/mp.2017.62	105	252	4
franich (2008)	https://doi.org/10.1038/mt.2008.50	146	119	1
didiot (2016)	https://doi.org/10.1038/mt.2016.126	184	223	7
fischer (2007)	https://doi.org/10.1038/nature05772	108	865	3
baranzini (2010)	https://doi.org/10.1038/nature08990	63	350	5
gehrke (2010)	https://doi.org/10.1038/nature09191	180	300	2
cisse (2011)	https://doi.org/10.1038/nature09635	55	304	1
liu (2012b)	https://doi.org/10.1038/nature10810	167	282	2
graeff (2012)	https://doi.org/10.1038/nature10849	197	550	3
carrieri (2012)	https://doi.org/10.1038/nature11508	50	665	6
hasson (2013)	https://doi.org/10.1038/nature12748	46	242	1
gjoneska (2015)	https://doi.org/10.1038/nature14252	154	335	1
soldner (2016)	https://doi.org/10.1038/nature17939	71	340	1
wyss-coray (2016)	https://doi.org/10.1038/nature20411	171	476	1
song (2011)	https://doi.org/10.1038/nbt.1732	127	754	4
alvarez-erviti (2011)	https://doi.org/10.1038/nbt.1807	118	2678	7
dowdy (2017)	https://doi.org/10.1038/nbt.3802	76	512	1
cervo (2017)	https://doi.org/10.1038/nbt.3835	17	182	6
xia (2002)	https://doi.org/10.1038/nbt739	61	719	1
prozorovski (2008)	https://doi.org/10.1038/ncb1700	52	358	3
amouroux (2016)	https://doi.org/10.1038/ncb3296	56	144	4
dai (2014)	https://doi.org/10.1038/nchembio.1497	34	255	3
pfaffeneder (2014)	https://doi.org/10.1038/nchembio.1532	85	203	4
li (2015)	https://doi.org/10.1038/nchembio.1836	45	290	1
da silva (2016)	https://doi.org/10.1038/ncomms11915	18	137	1
errichelli (2017)	https://doi.org/10.1038/ncomms14741	179	259	6
lei (2017)	https://doi.org/10.1038/ncomms16026	22	103	1
hino (2012)	https://doi.org/10.1038/ncomms1755	82	143	3
frenkel (2013)	https://doi.org/10.1038/ncomms3030	52	124	1
yao (2014)	https://doi.org/10.1038/ncomms5386	137	119	5
kouri (2015)	https://doi.org/10.1038/ncomms8247	28	118	1
klein (2006)	https://doi.org/10.1038/ncpneuro0126	167	129	1
sadri-vakili (2006)	https://doi.org/10.1038/ncpneuro0199	282	101	3
nalls (2014)	https://doi.org/10.1038/ng.3043	61	1230	1
klein (2011)	https://doi.org/10.1038/ng.830	84	260	4
du (2009)	https://doi.org/10.1038/ni.1798	178	598	5
amit (2016)	https://doi.org/10.1038/ni.3325	95	253	5
miyazaki (2012)	https://doi.org/10.1038/nm.2791	211	114	2
zhu (2012b)	https://doi.org/10.1038/nm.2815	275	327	5
jakovcevski (2012)	https://doi.org/10.1038/nm.2828	509	293	4
golden (2013)	https://doi.org/10.1038/nm.3090	36	201	4
gascon (2014)	https://doi.org/10.1038/nm.3717	105	137	6
bilkei-gorzo (2017)	https://doi.org/10.1038/nm.4311	137	123	1
faghihi (2008)	https://doi.org/10.1038/nm1784	126	1020	1
shen (2008b)	https://doi.org/10.1038/nn.2172	78	322	1
lee (2008)	https://doi.org/10.1038/nn.2183	164	170	2
sun (2009)	https://doi.org/10.1038/nn.2395	26	218	1
lehmann (2012)	https://doi.org/10.1038/nn.3113	239	503	2
chesi (2013)	https://doi.org/10.1038/nn.3412	162	104	6
huynh (2014)	https://doi.org/10.1038/nn.3588	110	170	5
frost (2014)	https://doi.org/10.1038/nn.3639	109	263	1
hait (2014)	https://doi.org/10.1038/nn.3728	206	141	3
de jager (2014)	https://doi.org/10.1038/nn.3786	175	537	1
mcewen (2015)	https://doi.org/10.1038/nn.4086	102	685	4
lim (2017)	https://doi.org/10.1038/nn.4532	95	129	1
gompers (2017)	https://doi.org/10.1038/nn.4592	40	119	1
singer (2005)	https://doi.org/10.1038/nn1531	123	318	1
ricobaraza (2009)	https://doi.org/10.1038/npp.2008.229	348	293	3
kilgore (2010)	https://doi.org/10.1038/npp.2009.197	333	486	3
bousiges (2010)	https://doi.org/10.1038/npp.2010.117	369	118	3
grayson (2013)	https://doi.org/10.1038/npp.2012.125	526	177	4
peixoto (2013)	https://doi.org/10.1038/npp.2012.86	605	203	3
jochems (2014)	https://doi.org/10.1038/npp.2013.207	182	107	3
wojdacz (2008)	https://doi.org/10.1038/nprot.2008.191	87	194	4
deverman (2018)	https://doi.org/10.1038/nrd.2018.110	62	144	1
menzies (2016)	https://doi.org/10.1038/nrendo.2015.181	138	188	3
hannan (2018)	https://doi.org/10.1038/nrg.2017.115	135	145	6
shorter (2005)	https://doi.org/10.1038/nrg1616	130	395	1
kyewski (2004)	https://doi.org/10.1038/nri1436	9	256	5
hwang (2017)	https://doi.org/10.1038/nrn.2017.46	732	159	3
eacker (2009)	https://doi.org/10.1038/nrn2726	677	227	2
graeff (2013b)	https://doi.org/10.1038/nrn3427	967	382	3
voskuhl (2012)	https://doi.org/10.1038/nrneurol.2012.43	39	163	5
paez-colasante (2015)	https://doi.org/10.1038/nrneurol.2015.57	625	150	6
ballestar (2011)	https://doi.org/10.1038/nrrheum.2011.16	242	118	4
unnikrishnan (2010)	https://doi.org/10.1038/nsmb.1780	68	134	3
migliori (2012)	https://doi.org/10.1038/nsmb.2209	65	205	3
kwon (2013)	https://doi.org/10.1038/nsmb.2638	47	316	1
hendriks (2014)	https://doi.org/10.1038/nsmb.2890	20	316	3
yang (2007a)	https://doi.org/10.1038/nsmb1255	67	139	3
cole (2019)	https://doi.org/10.1038/s41380-018-0098-1	153	143	4
marioni (2018)	https://doi.org/10.1038/s41398-018-0150-6	34	228	1
saeedi (2019)	https://doi.org/10.1038/s41398-019-0459-9	222	163	7
alexopoulos (2019)	https://doi.org/10.1038/s41398-019-0514-6	21	124	4
kimura (2018)	https://doi.org/10.1038/s41467-017-02406-2	178	103	5
luu (2019)	https://doi.org/10.1038/s41467-019-08711-2	45	141	5
doi (2020)	https://doi.org/10.1038/s41467-020-17165-w	27	100	6
lott (2019)	https://doi.org/10.1038/s41582-018-0132-6	103	127	1
hou (2019)	https://doi.org/10.1038/s41582-019-0244-7	148	702	1
wheeler (2020)	https://doi.org/10.1038/s41586-020-1999-0	70	131	1
yin (2019)	https://doi.org/10.1038/s41591-018-0336-8	41	120	1
li (2019)	https://doi.org/10.1038/s41591-019-0404-8	13	185	1
nativio (2018)	https://doi.org/10.1038/s41593-018-0101-9	175	125	1
qin (2018)	https://doi.org/10.1038/s41593-018-0110-8	75	107	3
sun (2018)	https://doi.org/10.1038/s41593-018-0194-1	70	110	1
dube (2019)	https://doi.org/10.1038/s41593-019-0501-5	121	126	6
ebrahimkhani (2017)	https://doi.org/10.1038/s41598-017-14301-3	118	138	5
de jager (2018)	https://doi.org/10.1038/sdata.2018.142	71	158	1
henken (2007)	https://doi.org/10.1038/sj.bjc.6604055	13	100	4
taira (2004)	https://doi.org/10.1038/sj.embor.7400074	73	699	1
weiler (2006)	https://doi.org/10.1038/sj.gt.3302654	447	294	2
waly (2004)	https://doi.org/10.1038/sj.mp.4001476	28	118	4
kuratomi (2008)	https://doi.org/10.1038/sj.mp.4002001	91	137	4
miyamoto (2003)	https://doi.org/10.1038/sj.onc.1206146	97	111	4
katsuda (2013)	https://doi.org/10.1038/srep01197	179	325	7
lu (2016a)	https://doi.org/10.1038/srep18985	79	217	2
rao (2012)	https://doi.org/10.1038/tp.2012.55	100	210	4
sanchez-mut (2016)	https://doi.org/10.1038/tp.2015.214	101	105	1
sun (2014)	https://doi.org/10.1039/c3mb70608g	38	200	6
cheng (2018)	https://doi.org/10.1039/c7an02001e	113	100	6
taylor (2007)	https://doi.org/10.1042/bj20061736	11	106	1
nichols (2009)	https://doi.org/10.1042/bj20091035	23	160	1
barnes (2019)	https://doi.org/10.1042/ebc20180061	124	105	3
ding (2003)	https://doi.org/10.1046/j.1474-9728.2003.00054.x	95	135	1
selmi (2004)	https://doi.org/10.1053/j.gastro.2004.05.005	19	348	5
koukos (2013)	https://doi.org/10.1053/j.gastro.2013.07.001	99	170	5
steri (2017)	https://doi.org/10.1056/nejmoa1610528	21	203	5
mckittrick (2004)	https://doi.org/10.1073/pnas.0308092100	37	385	3
ungerstedt (2005)	https://doi.org/10.1073/pnas.0408732102	116	420	3
hake (2005)	https://doi.org/10.1073/pnas.0502413102	26	139	3
ehrich (2005)	https://doi.org/10.1073/pnas.0507816102	35	665	4
shpargel (2005)	https://doi.org/10.1073/pnas.0508947102	49	157	3
simonini (2006)	https://doi.org/10.1073/pnas.0510341103	173	175	3
chen (2006a)	https://doi.org/10.1073/pnas.0606381103	80	188	3
jiang (2007)	https://doi.org/10.1073/pnas.0606775103	49	138	3
parkin (2007)	https://doi.org/10.1073/pnas.0609621104	34	205	1
friso (2002a)	https://doi.org/10.1073/pnas.062066299	149	725	4
black (2007)	https://doi.org/10.1073/pnas.0700390104	34	117	3
fiala (2007)	https://doi.org/10.1073/pnas.0701267104	90	176	1
mus (2007)	https://doi.org/10.1073/pnas.0701532104	73	221	1
dong (2007)	https://doi.org/10.1073/pnas.0702669104	22	122	1
difiglia (2007)	https://doi.org/10.1073/pnas.0708285104	160	315	1
hebert (2008)	https://doi.org/10.1073/pnas.0710263105	507	859	2
savas (2008)	https://doi.org/10.1073/pnas.0800658105	106	116	2
wernig (2008)	https://doi.org/10.1073/pnas.0801677105	16	885	6
mcbride (2008)	https://doi.org/10.1073/pnas.0801775105	94	455	1
white (2008)	https://doi.org/10.1073/pnas.0802759105	43	150	1
thomas (2008)	https://doi.org/10.1073/pnas.0804249105	210	220	3
salcedo-amaya (2009)	https://doi.org/10.1073/pnas.0902515106	32	149	3
junn (2009)	https://doi.org/10.1073/pnas.0906277106	587	470	2
jiang (2010)	https://doi.org/10.1073/pnas.0908953107	104	209	1
ko (2010)	https://doi.org/10.1073/pnas.1006083107	22	197	1
haramati (2010)	https://doi.org/10.1073/pnas.1006151107	609	228	2
xiao (2010)	https://doi.org/10.1073/pnas.1008461107	14	145	3
wang (2010d)	https://doi.org/10.1073/pnas.1013185107	34	163	6
cohen (2011)	https://doi.org/10.1073/pnas.1017576108	254	158	2
zhou (2011)	https://doi.org/10.1073/pnas.1018514108	19	153	4
fenelon (2011)	https://doi.org/10.1073/pnas.1101219108	25	136	4
mccann (2011)	https://doi.org/10.1073/pnas.1107198108	86	114	2
agostini (2011)	https://doi.org/10.1073/pnas.1112061109	42	153	2
kawahara (2012)	https://doi.org/10.1073/pnas.1112427109	231	289	6
mycko (2012)	https://doi.org/10.1073/pnas.1114325109	312	154	5
zhang (2012a)	https://doi.org/10.1073/pnas.1118458109	35	121	5
harraz (2012)	https://doi.org/10.1073/pnas.1121288109	198	192	5
ng (2013)	https://doi.org/10.1073/pnas.1221292110	167	112	1
miller (2003)	https://doi.org/10.1073/pnas.1231012100	102	302	1
hedskog (2013)	https://doi.org/10.1073/pnas.1300677110	34	300	1
decressac (2013)	https://doi.org/10.1073/pnas.1305623110	98	474	1
nakahama (2013)	https://doi.org/10.1073/pnas.1311087110	161	101	5
grad (2014)	https://doi.org/10.1073/pnas.1312245111	104	289	6
zu (2013)	https://doi.org/10.1073/pnas.1315438110	130	507	6
koh (2014)	https://doi.org/10.1073/pnas.1405528111	43	190	1
wong (2014)	https://doi.org/10.1073/pnas.1405752111	77	495	1
picard (2014)	https://doi.org/10.1073/pnas.1414028111	85	180	1
stevens (2015)	https://doi.org/10.1073/pnas.1500624112	37	156	1
lei (2015)	https://doi.org/10.1073/pnas.1502279112	39	146	4
lehmann-werman (2016)	https://doi.org/10.1073/pnas.1519286113	16	339	1
levine (2016)	https://doi.org/10.1073/pnas.1604558113	148	213	4
wang (2016a)	https://doi.org/10.1073/pnas.1610099113	35	134	1
mckenzie (2018)	https://doi.org/10.1073/pnas.1722041115	25	211	1
nicaise (2019)	https://doi.org/10.1073/pnas.1818348116	100	104	1
mitra (2019)	https://doi.org/10.1073/pnas.1818415116	80	122	6
mccampbell (2001)	https://doi.org/10.1073/pnas.261400698	125	194	3
desplats (2011)	https://doi.org/10.1074/jbc.c110.212589	98	190	1
inglis (2009)	https://doi.org/10.1074/jbc.c800206200	141	164	1
humphrey (2001)	https://doi.org/10.1074/jbc.m007372200	87	256	3
jones (2001)	https://doi.org/10.1074/jbc.m106161200	59	124	3
wareski (2009)	https://doi.org/10.1074/jbc.m109.018911	41	229	1
inoue (2010)	https://doi.org/10.1074/jbc.m109.040485	14	107	1
zhao (2010a)	https://doi.org/10.1074/jbc.m109.057182	101	136	1
jennewein (2010)	https://doi.org/10.1074/jbc.m109.066399	89	148	5
doxakis (2010)	https://doi.org/10.1074/jbc.m109.086827	155	341	1
vilardo (2010)	https://doi.org/10.1074/jbc.m110.112664	503	156	2
morrish (2010)	https://doi.org/10.1074/jbc.m110.141606	52	101	3
cho (2010)	https://doi.org/10.1074/jbc.m110.149161	44	113	1
cui (2010)	https://doi.org/10.1074/jbc.m110.178848	251	198	2
bose (2011)	https://doi.org/10.1074/jbc.m111.237115	161	114	6
verpelli (2011)	https://doi.org/10.1074/jbc.m111.258384	24	130	3
cali (2012)	https://doi.org/10.1074/jbc.m111.302794	88	209	1
xiao (2012)	https://doi.org/10.1074/jbc.m111.338376	97	122	1
wang (2012)	https://doi.org/10.1074/jbc.m112.340513	70	241	7
long (2012)	https://doi.org/10.1074/jbc.m112.366336	894	138	2
long (2014)	https://doi.org/10.1074/jbc.m113.518241	987	128	2
feng (2013)	https://doi.org/10.1074/jbc.m113.525345	31	111	3
liu (2014b)	https://doi.org/10.1074/jbc.m114.550723	99	114	5
zeldich (2014)	https://doi.org/10.1074/jbc.m114.567321	20	129	1
sampey (2016)	https://doi.org/10.1074/jbc.m115.662171	161	138	7
xu (2017)	https://doi.org/10.1074/jbc.m117.798298	15	112	1
gan (2004)	https://doi.org/10.1074/jbc.m306183200	65	112	1
kao (2004)	https://doi.org/10.1074/jbc.m309219200	99	130	1
cai (2005)	https://doi.org/10.1074/jbc.m500001200	27	156	3
camden (2005)	https://doi.org/10.1074/jbc.m500219200	38	110	1
chen (2005)	https://doi.org/10.1074/jbc.m505733200	103	205	3
ji (2006)	https://doi.org/10.1074/jbc.m506646200	59	104	1
chen (2006b)	https://doi.org/10.1074/jbc.m508125200	26	179	1
marambaud (2005)	https://doi.org/10.1074/jbc.m508246200	61	559	1
obregon (2006)	https://doi.org/10.1074/jbc.m600617200	78	157	1
zhong (2006)	https://doi.org/10.1074/jbc.m601935200	104	150	1
fuenzalida (2007)	https://doi.org/10.1074/jbc.m700447200	11	218	1
wong (2007)	https://doi.org/10.1074/jbc.m703418200	11	113	3
rott (2008)	https://doi.org/10.1074/jbc.m704809200	219	125	1
ropolo (2007)	https://doi.org/10.1074/jbc.m706956200	55	146	1
shen (2008a)	https://doi.org/10.1074/jbc.m800013200	66	140	1
lukiw (2008)	https://doi.org/10.1074/jbc.m805371200	435	349	2
boissonneault (2009)	https://doi.org/10.1074/jbc.m807530200	316	238	2
dagda (2009)	https://doi.org/10.1074/jbc.m808515200	109	706	1
tauro (2013)	https://doi.org/10.1074/mcp.m112.021303	181	288	7
anugraham (2014)	https://doi.org/10.1074/mcp.m113.037085	9	109	1
abu-farha (2008)	https://doi.org/10.1074/mcp.m700271-mcp200	35	141	3
guo (2014)	https://doi.org/10.1074/mcp.o113.027870	30	309	3
niller (2008)	https://doi.org/10.1080/08916930802024772	19	147	5
zhang (2015)	https://doi.org/10.1080/15548627.2014.998931	7	108	1
huang (2017a)	https://doi.org/10.1080/15548627.2017.1356975	142	159	6
hitomi (2004)	https://doi.org/10.1083/jcb.200310015	32	689	1
hennig (2015)	https://doi.org/10.1083/jcb.201504117	74	186	6
schaefer (2007)	https://doi.org/10.1084/jem.20070823	367	371	2
lim (2015)	https://doi.org/10.1084/jem.20132378	21	104	5
zuchner (2006)	https://doi.org/10.1086/505361	96	165	2
cristovao (2009)	https://doi.org/10.1089/ars.2009.2459	58	121	1
cyr (2011)	https://doi.org/10.1089/ars.2010.3492	448	184	3
zhang (2011)	https://doi.org/10.1089/ars.2010.3685	151	111	1
tao (2013)	https://doi.org/10.1089/ars.2012.4565	7	113	1
rojo (2014)	https://doi.org/10.1089/ars.2013.5745	177	199	1
stanek (2014)	https://doi.org/10.1089/hum.2013.200	190	108	1
springer (2018)	https://doi.org/10.1089/nat.2018.0736	43	225	1
johnson (2012)	https://doi.org/10.1089/rej.2012.1324	274	186	4
hashimoto (2009)	https://doi.org/10.1091/mbc.e09-02-0168	38	129	1
bottiglieri (2002)	https://doi.org/10.1093/ajcn/76.5.1151s	39	195	4
belsky (2018)	https://doi.org/10.1093/aje/kwx346	95	155	4
baer (2009)	https://doi.org/10.1093/brain/awn334	64	137	1
liu (2009)	https://doi.org/10.1093/brain/awp099	44	271	1
walker (2010)	https://doi.org/10.1093/brain/awp267	19	130	6
junker (2009)	https://doi.org/10.1093/brain/awp300	278	432	5
liesz (2011)	https://doi.org/10.1093/brain/awr008	16	260	1
noorbakhsh (2011)	https://doi.org/10.1093/brain/awr200	442	159	5
guerau-de-arellano (2011)	https://doi.org/10.1093/brain/awr262	313	152	5
traeger (2014)	https://doi.org/10.1093/brain/awt355	103	104	1
michell-robinson (2015)	https://doi.org/10.1093/brain/awv066	253	241	1
djelti (2015)	https://doi.org/10.1093/brain/awv166	47	105	1
rouaux (2003)	https://doi.org/10.1093/emboj/cdg615	103	236	3
brunet (2014)	https://doi.org/10.1093/gerona/glu042	97	147	3
forero (2016)	https://doi.org/10.1093/gerona/glw053	23	123	4
fougere (2017)	https://doi.org/10.1093/gerona/glw240	37	145	1
nemes (2000)	https://doi.org/10.1093/hmg/9.10.1543	16	134	6
meister (2000)	https://doi.org/10.1093/hmg/9.13.1977	48	116	3
xu (2005)	https://doi.org/10.1093/hmg/ddi134	95	208	1
kontopoulos (2006)	https://doi.org/10.1093/hmg/ddl243	258	374	1
kumar (2007)	https://doi.org/10.1093/hmg/ddm030	33	123	1
shan (2007)	https://doi.org/10.1093/hmg/ddm038	12	113	6
pacheco (2007)	https://doi.org/10.1093/hmg/ddm100	52	164	1
rademakers (2008)	https://doi.org/10.1093/hmg/ddn257	394	229	2
parfitt (2009)	https://doi.org/10.1093/hmg/ddp067	13	107	1
alegre-abarrategui (2009)	https://doi.org/10.1093/hmg/ddp346	92	338	1
seong (2010)	https://doi.org/10.1093/hmg/ddp524	50	120	1
hebert (2010)	https://doi.org/10.1093/hmg/ddq311	646	228	2
minones-moyano (2011)	https://doi.org/10.1093/hmg/ddr210	248	344	1
chung (2011)	https://doi.org/10.1093/hmg/ddr263	83	135	6
ramonet (2012)	https://doi.org/10.1093/hmg/ddr606	52	113	1
lee (2012b)	https://doi.org/10.1093/hmg/dds317	432	614	7
wong (2013b)	https://doi.org/10.1093/hmg/ddt164	748	204	2
farg (2014)	https://doi.org/10.1093/hmg/ddu068	96	300	6
guedes (2014)	https://doi.org/10.1093/hmg/ddu348	278	107	5
smith (2015)	https://doi.org/10.1093/hmg/ddv377	503	130	2
kumar (2017b)	https://doi.org/10.1093/hmg/ddx267	261	104	2
lee (2006b)	https://doi.org/10.1093/humrep/del280	40	100	4
hirahara (2016)	https://doi.org/10.1093/intimm/dxw006	95	239	5
james (2002)	https://doi.org/10.1093/jn/132.8.2361s	40	266	4
nguyen (2001)	https://doi.org/10.1093/jnci/93.19.1465	38	114	4
cheng (2003)	https://doi.org/10.1093/jnci/95.5.399	53	394	4
kim (2015)	https://doi.org/10.1093/jnci/dju505	33	118	6
miller (2004)	https://doi.org/10.1093/nar/gkh208	125	128	1
wojdacz (2007)	https://doi.org/10.1093/nar/gkm013	78	385	4
marti (2010)	https://doi.org/10.1093/nar/gkq575	674	208	2
wanet (2012)	https://doi.org/10.1093/nar/gks151	530	236	2
bellingham (2012a)	https://doi.org/10.1093/nar/gks832	609	303	7
liu (2013)	https://doi.org/10.1093/nar/gkt360	131	108	4
deng (2015)	https://doi.org/10.1093/nar/gkv596	45	117	1
dorn (2004)	https://doi.org/10.1093/nar/gnh044	64	308	1
nygren (2005)	https://doi.org/10.1093/nar/gni127	62	301	4
bolin (2006)	https://doi.org/10.1096/fj.05-5091fje	64	129	4
lee (2010)	https://doi.org/10.1096/fj.09-149997	30	171	1
lopez-ramirez (2014)	https://doi.org/10.1096/fj.13-248880	210	186	5
cui (2018)	https://doi.org/10.1096/fj.201700600r	99	166	1
barrachina (2009)	https://doi.org/10.1097/nen.0b013e3181af2e46	192	122	4
essandoh (2016)	https://doi.org/10.1097/shk.0000000000000604	184	284	5
li (2014a)	https://doi.org/10.1098/rstb.2013.0502	133	220	7
pegtel (2014)	https://doi.org/10.1098/rstb.2013.0516	336	128	7
taylor (2003)	https://doi.org/10.1101/gad.1087503	98	107	3
mourelatos (2002)	https://doi.org/10.1101/gad.974702	139	807	3
bailey (2009)	https://doi.org/10.1101/gr.088831.108	69	107	4
luedi (2005)	https://doi.org/10.1101/gr.3303505	35	210	4
barrett (2008)	https://doi.org/10.1101/lm.917508	429	194	3
xia (2018)	https://doi.org/10.1111/acel.12802	255	101	1
wang (2016b)	https://doi.org/10.1111/bpa.12267	291	122	1
seddiki (2014)	https://doi.org/10.1111/imm.12227	254	112	5
jass (2007)	https://doi.org/10.1111/j.1365-2559.2006.02549.x	11	981	4
shioya (2010)	https://doi.org/10.1111/j.1365-2990.2010.01076.x	486	219	2
qidwai (2011)	https://doi.org/10.1111/j.1365-3083.2011.02602.x	37	113	4
graeff (2009)	https://doi.org/10.1111/j.1460-9568.2009.06787.x	667	111	3
richards (2012)	https://doi.org/10.1111/j.1461-0248.2012.01824.x	6	194	4
fonfria (2005)	https://doi.org/10.1111/j.1471-4159.2005.03396.x	35	150	1
hahnen (2006)	https://doi.org/10.1111/j.1471-4159.2006.03868.x	153	128	3
choi (2008)	https://doi.org/10.1111/j.1471-4159.2008.05399.x	7	103	1
ding (2008b)	https://doi.org/10.1111/j.1471-4159.2008.05564.x	143	237	3
dormann (2009)	https://doi.org/10.1111/j.1471-4159.2009.06211.x	150	130	6
albani (2009)	https://doi.org/10.1111/j.1471-4159.2009.06228.x	93	199	3
smith (2011)	https://doi.org/10.1111/j.1471-4159.2010.07097.x	573	156	2
nalivaeva (2012)	https://doi.org/10.1111/j.1471-4159.2011.07510.x	110	141	1
pigliucci (2007)	https://doi.org/10.1111/j.1558-5646.2007.00246.x	7	205	4
gourraud (2012)	https://doi.org/10.1111/j.1600-065x.2012.01134.x	72	180	5
buratti (2010b)	https://doi.org/10.1111/j.1742-4658.2010.07643.x	234	169	6
traherne (2008)	https://doi.org/10.1111/j.1744-313x.2008.00765.x	67	138	5
nelson (2008)	https://doi.org/10.1111/j.1750-3639.2007.00120.x	707	267	2
ratti (2016)	https://doi.org/10.1111/jnc.13625	207	207	1
maccari (2014)	https://doi.org/10.1111/jne.12175	262	227	4
wang (2015b)	https://doi.org/10.1111/joim.12395	44	362	5
hardeland (2018)	https://doi.org/10.1111/jpi.12525	26	192	1
verhoeven (2016)	https://doi.org/10.1111/mec.13617	34	150	4
mcewen (2016)	https://doi.org/10.1111/nyas.13020	59	136	4
caldana (2013)	https://doi.org/10.1111/tpj.12080	27	156	1
hu (2003)	https://doi.org/10.1124/jpet.103.055541	114	302	3
latchoumycandane (2005)	https://doi.org/10.1124/jpet.104.078469	32	116	1
zhang (2007a)	https://doi.org/10.1124/jpet.107.124669	33	108	1
chiechio (2009)	https://doi.org/10.1124/mol.108.054346	65	149	3
song (2010)	https://doi.org/10.1124/mol.109.062174	90	137	3
kim (2007)	https://doi.org/10.1126/science.1140481	118	916	2
outeiro (2007)	https://doi.org/10.1126/science.1143780	128	820	3
choudhary (2009)	https://doi.org/10.1126/science.1175371	66	2965	3
williams (2009)	https://doi.org/10.1126/science.1181046	137	531	6
peleg (2010)	https://doi.org/10.1126/science.1186088	213	677	3
emery (2010)	https://doi.org/10.1126/science.1190927	70	440	1
garrett-bakelman (2019)	https://doi.org/10.1126/science.aau8650	79	330	1
zhang (2019)	https://doi.org/10.1126/science.aav2606	117	101	6
penney (2014)	https://doi.org/10.1126/scisignal.aaa0069	483	132	3
parr (2012)	https://doi.org/10.1128/mcb.00930-12	36	120	1
massenet (2002)	https://doi.org/10.1128/mcb.22.18.6533-6541.2002	63	102	3
mahadev (2004)	https://doi.org/10.1128/mcb.24.5.1844-1854.2004	8	421	1
cioce (2005)	https://doi.org/10.1146/annurev.cellbio.20.010403.103738	43	261	3
dykxhoorn (2005)	https://doi.org/10.1146/annurev.med.56.082103.104606	315	255	1
lee (2001a)	https://doi.org/10.1146/annurev.neuro.24.1.1121	160	1982	1
phillip (2015)	https://doi.org/10.1146/annurev-bioeng-071114-040829	122	121	4
su (2011)	https://doi.org/10.1146/annurev-cellbio-092910-154023	257	237	1
gemayel (2010)	https://doi.org/10.1146/annurev-genet-072610-155046	118	378	6
van bokhoven (2011)	https://doi.org/10.1146/annurev-genet-110410-132512	187	250	3
o'connell (2012)	https://doi.org/10.1146/annurev-immunol-020711-075013	402	665	5
graeff (2013a)	https://doi.org/10.1146/annurev-pharmtox-011112-140216	666	204	3
prakash (2015)	https://doi.org/10.1146/annurev-psych-010814-015249	31	195	4
csiszar (2014)	https://doi.org/10.1152/ajpheart.00307.2014	14	103	1
xu (2011)	https://doi.org/10.1155/2011/143269	318	117	3
dong (2015)	https://doi.org/10.1155/2015/625659	534	142	2
camphausen (2004a)	https://doi.org/10.1158/0008-5472.can-03-2630	107	198	3
wieczorek (2009)	https://doi.org/10.1158/0008-5472.can-08-2361	31	258	5
huang (2013)	https://doi.org/10.1158/0008-5472.can-13-1657	70	111	6
camphausen (2004b)	https://doi.org/10.1158/1078-0432.ccr-04-0537	63	117	3
nencioni (2007)	https://doi.org/10.1158/1078-0432.ccr-06-2903	58	125	3
gore (2008)	https://doi.org/10.1158/1078-0432.ccr-07-1461	75	133	3
zhou (2008)	https://doi.org/10.1158/1541-7786.mcr-07-0330	111	132	3
ramirez (2011)	https://doi.org/10.1161/atvbaha.111.232066	147	194	2
fernandez-hernando (2013)	https://doi.org/10.1161/atvbaha.112.300144	234	177	2
yang (2011)	https://doi.org/10.1167/iovs.11-8152	35	122	1
pfeifer (2006)	https://doi.org/10.1172/jci29236	80	110	1
sah (2011)	https://doi.org/10.1172/jci45130	253	100	1
zharikov (2015)	https://doi.org/10.1172/jci64502	257	111	1
koga (2014)	https://doi.org/10.1172/jci73411	59	131	5
santa-maria (2015)	https://doi.org/10.1172/jci78421	191	132	2
benito (2015)	https://doi.org/10.1172/jci79942	296	117	3
hernandez (2015)	https://doi.org/10.1172/jci81151	24	205	5
adams (2017)	https://doi.org/10.1172/jci84424	417	440	6
robinson (2016)	https://doi.org/10.1176/appi.ajp.2015.15030363	8	489	4
gaudet (2018)	https://doi.org/10.1177/1073858417721150	913	138	5
daskalakis (2002)	https://doi.org/10.1182/blood.v100.8.2957	84	400	4
matsuo (2001)	https://doi.org/10.1182/blood.v97.10.3205	52	169	4
bullinger (2010)	https://doi.org/10.1182/blood-2009-03-211003	41	118	4
annoni (2009)	https://doi.org/10.1182/blood-2009-04-214569	26	101	5
busk (2014)	https://doi.org/10.1186/1471-2105-15-29	8	149	6
ryan (2009)	https://doi.org/10.1186/1471-2202-10-130	84	126	6
kruger (2014)	https://doi.org/10.1186/1471-2407-14-44	145	112	7
gupta (2014)	https://doi.org/10.1186/1742-2094-11-68	354	198	7
ehrhart (2005)	https://doi.org/10.1186/1742-2094-2-29	15	259	1
zhang (2012d)	https://doi.org/10.1186/1742-2094-9-211	132	115	1
bai (2010)	https://doi.org/10.1186/1744-8069-6-51	196	126	3
patel (2008)	https://doi.org/10.1186/1750-1326-3-10	262	139	2
danzer (2012)	https://doi.org/10.1186/1750-1326-7-42	445	554	7
simoes-pires (2013)	https://doi.org/10.1186/1750-1326-8-7	487	191	3
campos-melo (2013)	https://doi.org/10.1186/1756-6606-6-26	483	112	6
nishimoto (2013)	https://doi.org/10.1186/1756-6606-6-31	134	158	6
tan (2010)	https://doi.org/10.1186/1756-8722-3-5	169	344	3
faghihi (2010)	https://doi.org/10.1186/gb-2010-11-5-r56	195	373	6
tian (2012)	https://doi.org/10.1186/gb-2012-13-10-r86	47	100	3
horvath (2012)	https://doi.org/10.1186/gb-2012-13-10-r97	101	410	4
leidinger (2013)	https://doi.org/10.1186/gb-2013-14-7-r78	512	333	2
mijajlovic (2017)	https://doi.org/10.1186/s12916-017-0779-7	10	259	4
asim (2015)	https://doi.org/10.1186/s12929-015-0138-y	27	120	1
zheng (2019)	https://doi.org/10.1186/s12943-019-1010-6	33	197	6
shen (2020)	https://doi.org/10.1186/s12943-020-01190-w	36	121	1
fang (2015)	https://doi.org/10.1186/s12967-015-0672-0	97	147	7
kirkley (2017)	https://doi.org/10.1186/s12974-017-0871-0	43	149	1
li (2018)	https://doi.org/10.1186/s12974-017-1038-8	41	120	1
patel (2018)	https://doi.org/10.1186/s12974-018-1240-3	24	102	4
zhou (2016)	https://doi.org/10.1186/s13024-016-0094-3	65	261	1
marioni (2015)	https://doi.org/10.1186/s13059-015-0584-6	87	610	4
sood (2015)	https://doi.org/10.1186/s13059-015-0750-x	145	115	4
watson (2016)	https://doi.org/10.1186/s13073-015-0258-8	274	109	1
szic (2015)	https://doi.org/10.1186/s13148-015-0068-2	302	111	4
busch (2015)	https://doi.org/10.1186/s13148-015-0095-z	340	106	3
carafa (2016)	https://doi.org/10.1186/s13148-016-0224-3	95	185	3
fransquet (2019)	https://doi.org/10.1186/s13148-019-0656-7	139	106	4
schedin-weiss (2017)	https://doi.org/10.1186/s13195-017-0279-1	16	111	1
sorensen (2016)	https://doi.org/10.1186/s40035-016-0053-5	531	100	2
capri (2006)	https://doi.org/10.1196/annals.1354.033	8	103	1
pratico (2008b)	https://doi.org/10.1196/annals.1427.010	99	248	1
frigerio (2013)	https://doi.org/10.1212/01.wnl.0000437306.37850.22	94	106	2
haghikia (2012)	https://doi.org/10.1212/wnl.0b013e3182759621	138	127	5
lin (2009)	https://doi.org/10.1242/dmm.001065	135	125	1
yang (2012)	https://doi.org/10.1242/jcs.086421	309	119	2
dostie (2003)	https://doi.org/10.1261/rna.2141503	109	273	3
edwards (2007)	https://doi.org/10.1289/ehp.9951	148	181	4
soreq (2014)	https://doi.org/10.1371/journal.pcbi.1003517	296	128	1
ganesan (2008)	https://doi.org/10.1371/journal.pgen.1000298	15	111	1
cloutier (2013)	https://doi.org/10.1371/journal.pgen.1003210	43	117	3
krug (2017)	https://doi.org/10.1371/journal.pgen.1006635	120	105	6
ding (2008a)	https://doi.org/10.1371/journal.pone.0001709	12	202	4
batelli (2008)	https://doi.org/10.1371/journal.pone.0001884	98	113	1
mcgowan (2008)	https://doi.org/10.1371/journal.pone.0002085	111	249	4
wang (2008c)	https://doi.org/10.1371/journal.pone.0002698	165	325	4
saba (2008)	https://doi.org/10.1371/journal.pone.0003652	513	198	2
gegg (2009)	https://doi.org/10.1371/journal.pone.0004756	69	154	1
schoolmeesters (2009)	https://doi.org/10.1371/journal.pone.0005605	50	140	6
otaegui (2009)	https://doi.org/10.1371/journal.pone.0006309	252	194	5
mastroeni (2009)	https://doi.org/10.1371/journal.pone.0006617	98	206	4
keller (2009)	https://doi.org/10.1371/journal.pone.0007440	108	277	5
nunez-iglesias (2010)	https://doi.org/10.1371/journal.pone.0008898	563	263	2
schonrock (2010)	https://doi.org/10.1371/journal.pone.0011070	798	147	2
mccormack (2010)	https://doi.org/10.1371/journal.pone.0012122	139	114	1
cox (2010)	https://doi.org/10.1371/journal.pone.0012132	245	216	5
globisch (2010)	https://doi.org/10.1371/journal.pone.0015367	117	618	4
matsumoto (2010)	https://doi.org/10.1371/journal.pone.0015522	146	207	1
pietrzak (2011)	https://doi.org/10.1371/journal.pone.0022585	135	100	4
koumangoye (2011)	https://doi.org/10.1371/journal.pone.0024234	77	136	7
waschbisch (2011)	https://doi.org/10.1371/journal.pone.0024604	255	146	5
martins (2011)	https://doi.org/10.1371/journal.pone.0025443	428	183	2
milenkovic (2012)	https://doi.org/10.1371/journal.pone.0029837	111	123	2
saba (2012)	https://doi.org/10.1371/journal.pone.0030832	383	121	2
kim (2012a)	https://doi.org/10.1371/journal.pone.0034693	61	129	1
narasimhan (2012)	https://doi.org/10.1371/journal.pone.0051111	286	143	2
jovicic (2013)	https://doi.org/10.1371/journal.pone.0054222	313	121	2
zucchi (2013)	https://doi.org/10.1371/journal.pone.0056967	161	126	4
kumar (2013)	https://doi.org/10.1371/journal.pone.0069807	590	261	2
freilich (2013)	https://doi.org/10.1371/journal.pone.0079416	195	106	5
burgos (2014)	https://doi.org/10.1371/journal.pone.0094839	804	241	2
narahara (2014)	https://doi.org/10.1371/journal.pone.0100924	44	100	1
izzo (2014)	https://doi.org/10.1371/journal.pone.0111899	31	121	1
denk (2015)	https://doi.org/10.1371/journal.pone.0126423	625	154	2
lugli (2015)	https://doi.org/10.1371/journal.pone.0139233	213	236	2
kristensen (2009)	https://doi.org/10.1373/clinchem.2008.121962	177	147	4
smith (2003)	https://doi.org/10.1385/nmm:4:1-2:59	172	102	1
fournet (2018)	https://doi.org/10.14336/ad.2017.1121	33	109	1
hahnen (2008)	https://doi.org/10.1517/13543784.17.2.169	670	140	3
leng (2006)	https://doi.org/10.1523/jneurosci.0096-06.2006	151	157	1
jessberger (2007)	https://doi.org/10.1523/jneurosci.0110-07.2007	84	256	3
hill (2019)	https://doi.org/10.1523/jneurosci.0147-18.2019	187	108	7
chen-plotkin (2012)	https://doi.org/10.1523/jneurosci.0521-12.2012	379	136	2
damiani (2008)	https://doi.org/10.1523/jneurosci.0828-08.2008	243	175	2
almeida (2005)	https://doi.org/10.1523/jneurosci.1143-05.2005	16	118	1
absalon (2013)	https://doi.org/10.1523/jneurosci.1327-13.2013	320	202	2
bai (2018)	https://doi.org/10.1523/jneurosci.1348-17.2017	56	221	6
covington (2009)	https://doi.org/10.1523/jneurosci.1758-09.2009	95	429	3
stein (2004)	https://doi.org/10.1523/jneurosci.2211-04.2004	61	209	1
teuling (2007)	https://doi.org/10.1523/jneurosci.2661-07.2007	28	167	1
ouchi (2013)	https://doi.org/10.1523/jneurosci.2700-12.2013	39	120	4
cho (2015)	https://doi.org/10.1523/jneurosci.2939-14.2015	103	160	1
green (2008)	https://doi.org/10.1523/jneurosci.3203-08.2008	233	276	3
zhang (2007b)	https://doi.org/10.1523/jneurosci.3421-07.2007	55	299	6
liu (2016b)	https://doi.org/10.1523/jneurosci.3608-15.2016	7	134	1
piedrahita (2010)	https://doi.org/10.1523/jneurosci.3637-10.2010	88	127	1
piccoli (2011)	https://doi.org/10.1523/jneurosci.3730-10.2011	67	202	1
geekiyanage (2011)	https://doi.org/10.1523/jneurosci.3883-11.2011	524	187	2
thome (2016)	https://doi.org/10.1523/jneurosci.3900-15.2016	172	156	1
benoit (2011)	https://doi.org/10.1523/jneurosci.3932-10.2011	72	105	1
reijerkerk (2013)	https://doi.org/10.1523/jneurosci.3965-12.2013	185	105	5
hetz (2005)	https://doi.org/10.1523/jneurosci.4090-04.2005	21	167	1
wu (2008b)	https://doi.org/10.1523/jneurosci.4405-07.2008	134	339	4
pedre (2011)	https://doi.org/10.1523/jneurosci.4507-10.2011	112	101	1
carrettiero (2009)	https://doi.org/10.1523/jneurosci.4660-08.2009	120	118	1
young-pearse (2007)	https://doi.org/10.1523/jneurosci.4701-07.2007	62	264	1
wang (2008a)	https://doi.org/10.1523/jneurosci.5065-07.2008	528	604	2
li (2011c)	https://doi.org/10.1523/jneurosci.5236-10.2011	56	173	1
kiryu-seo (2010)	https://doi.org/10.1523/jneurosci.5265-09.2010	33	119	1
leng (2008)	https://doi.org/10.1523/jneurosci.5467-07.2008	118	182	3
jin (2011)	https://doi.org/10.1523/jneurosci.5634-10.2011	118	110	1
bardai (2011)	https://doi.org/10.1523/jneurosci.5704-10.2011	139	123	3
jowaed (2010)	https://doi.org/10.1523/jneurosci.6119-09.2010	160	269	1
banzhaf-strathmann (2014)	https://doi.org/10.15252/embj.201387576	518	187	2
maizels (2015)	https://doi.org/10.15252/embr.201540607	70	192	6
sun (2017)	https://doi.org/10.15252/embr.201643668	60	124	1
balusu (2016)	https://doi.org/10.15252/emmm.201606271	148	188	7
sheinerman (2012)	https://doi.org/10.18632/aging.100486	287	134	2
grammatikakis (2014)	https://doi.org/10.18632/aging.100710	203	137	6
horvath (2015)	https://doi.org/10.18632/aging.100859	121	223	4
levine (2015)	https://doi.org/10.18632/aging.100864	138	250	4
levine (2018)	https://doi.org/10.18632/aging.101414	167	687	4
liu (2014c)	https://doi.org/10.18632/oncotarget.1458	12	104	7
mazar (2014)	https://doi.org/10.18632/oncotarget.1863	58	118	6
gui (2015)	https://doi.org/10.18632/oncotarget.6158	328	314	2
hernandez (2013)	https://doi.org/10.2144/000114087	100	112	4
bagyinszky (2014)	https://doi.org/10.2147/cia.s51571	202	111	1
kopp (2019)	https://doi.org/10.2147/dmso.s216791	5	181	6
tiwari (2019)	https://doi.org/10.2147/ijn.s200490	145	268	1
strawbridge (2017)	https://doi.org/10.2147/ndt.s114542	24	155	4
jung (2001)	https://doi.org/10.2174/0929867013372058	164	200	3
friso (2005)	https://doi.org/10.2174/1389200052997339	177	104	4
santini (2007)	https://doi.org/10.2174/138920007780655397	263	115	3
maes (2009)	https://doi.org/10.2174/138920209788185252	1552	157	2
lundberg (2008)	https://doi.org/10.2174/156652308786847996	81	116	1
mccombe (2009)	https://doi.org/10.2174/156652409789839116	113	116	5
chong (2005)	https://doi.org/10.2174/156720205774962683	14	125	1
riva (2016)	https://doi.org/10.2174/1567205013666160622112234	260	165	6
lahiri (2007)	https://doi.org/10.2174/156720507780362164	247	117	4
behrens (2009)	https://doi.org/10.2174/156720509788486608	73	120	1
langley (2005)	https://doi.org/10.2174/1568007053005091	436	132	3
halili (2009)	https://doi.org/10.2174/156802609788085250	218	148	3
properzi (2013)	https://doi.org/10.2217/bmm.13.63	407	274	7
mikeska (2010)	https://doi.org/10.2217/epi.10.32	189	102	4
seidel (2015)	https://doi.org/10.2217/epi.14.69	176	144	3
kreuz (2016)	https://doi.org/10.2217/epi-2016-0002	117	119	1
wang (2010c)	https://doi.org/10.2353/ajpath.2010.091202	672	142	2
buratti (2008)	https://doi.org/10.2741/2727	118	355	6
kiko (2014)	https://doi.org/10.3233/jad-130932	617	176	2
tan (2014c)	https://doi.org/10.3233/jad-132144	276	153	2
galimberti (2014)	https://doi.org/10.3233/jad-140756	379	145	2
friedland (2015)	https://doi.org/10.3233/jad-142841	77	178	1
magistri (2015)	https://doi.org/10.3233/jad-150398	214	115	1
bennett (2018)	https://doi.org/10.3233/jad-179939	146	337	1
cogswell (2008)	https://doi.org/10.3233/jad-2008-14103	418	693	2
francis (2009)	https://doi.org/10.3233/jad-2009-1134	256	203	3
nelson (2010)	https://doi.org/10.3233/jad-2010-091603	420	167	2
govindarajan (2011)	https://doi.org/10.3233/jad-2011-110080	352	216	3
bihaqi (2011)	https://doi.org/10.3233/jad-2011-111013	177	105	3
bakulski (2012b)	https://doi.org/10.3233/jad-2012-111223	286	179	1
khoo (2012)	https://doi.org/10.3233/jpd-012144	285	145	2
lu (2016b)	https://doi.org/10.3389/fgene.2015.00053	103	115	6
saba (2014)	https://doi.org/10.3389/fimmu.2014.00578	433	231	5
khan (2016)	https://doi.org/10.3389/fimmu.2015.00635	27	239	5
matt (2018)	https://doi.org/10.3389/fimmu.2018.01832	78	122	1
franceschi (2018)	https://doi.org/10.3389/fmed.2018.00061	216	327	1
lu (2013)	https://doi.org/10.3389/fnagi.2013.00085	505	107	4
hill (2014)	https://doi.org/10.3389/fnagi.2014.00127	38	109	2
pak (2013)	https://doi.org/10.3389/fncel.2013.00150	657	130	2
goodall (2013)	https://doi.org/10.3389/fncel.2013.00178	1389	135	2
maciotta (2013)	https://doi.org/10.3389/fncel.2013.00265	1635	169	2
wong (2013a)	https://doi.org/10.3389/fncel.2013.00279	108	116	1
caldeira (2014)	https://doi.org/10.3389/fncel.2014.00152	248	115	1
vallelunga (2014)	https://doi.org/10.3389/fncel.2014.00156	375	121	2
landgrave-gomez (2015)	https://doi.org/10.3389/fncel.2015.00058	417	116	3
chin-chan (2015)	https://doi.org/10.3389/fncel.2015.00124	303	333	1
brites (2015)	https://doi.org/10.3389/fncel.2015.00476	554	330	7
wilkins (2018)	https://doi.org/10.3389/fneur.2017.00719	227	119	1
franke (2019)	https://doi.org/10.3389/fneur.2019.00789	80	138	4
besnard (2011)	https://doi.org/10.3389/fnins.2011.00035	14	126	4
nishi (2014)	https://doi.org/10.3389/fnins.2014.00166	36	139	4
emamzadeh (2018)	https://doi.org/10.3389/fnins.2018.00612	129	191	1
van dyken (2018)	https://doi.org/10.3389/fnins.2018.00930	49	126	1
song (2020)	https://doi.org/10.3389/fnins.2020.00267	8	120	1
rao (2013)	https://doi.org/10.3389/fnmol.2013.00039	639	157	2
bhatnagar (2014)	https://doi.org/10.3389/fnmol.2014.00002	232	101	2
gozuacik (2017)	https://doi.org/10.3389/fonc.2017.00065	203	110	1
carafa (2012)	https://doi.org/10.3389/fphar.2012.00004	71	122	3
bellingham (2012b)	https://doi.org/10.3389/fphys.2012.00124	1307	270	7
femminella (2015)	https://doi.org/10.3389/fphys.2015.00040	390	158	2
reddy (2019)	https://doi.org/10.3390/cells8050488	71	144	1
urbanelli (2013)	https://doi.org/10.3390/genes4020152	457	230	7
zhao (2016)	https://doi.org/10.3390/genes7120116	107	198	6
jenwitheesuk (2014)	https://doi.org/10.3390/ijms150916848	176	109	1
cao (2016)	https://doi.org/10.3390/ijms17060842	926	102	2
cacabelos (2017)	https://doi.org/10.3390/ijms18030551	43	222	1
leggio (2017)	https://doi.org/10.3390/ijms18122698	1239	129	2
leri (2020)	https://doi.org/10.3390/ijms21041250	141	173	1
colucci-d'amato (2020)	https://doi.org/10.3390/ijms21207777	99	101	4
liu (2008)	https://doi.org/10.3390/ijms9060978	354	120	1
grasso (2014)	https://doi.org/10.3390/molecules19056891	964	126	2
slota (2019)	https://doi.org/10.3390/ncrna5020035	683	125	5
blusztajn (2017)	https://doi.org/10.3390/nu9080815	130	100	4
wessels (2017)	https://doi.org/10.3390/nu9121286	18	251	1
carmen cenit (2017)	https://doi.org/10.3748/wjg.v23.i30.5486	52	166	1
liu (2014a)	https://doi.org/10.3892/mmr.2014.2484	203	123	2
schalinske (2012)	https://doi.org/10.3945/an.112.002758	31	109	4
stover (2009)	https://doi.org/10.3945/jn.109.113670	21	162	4
yang ting ting (2018)	https://doi.org/10.3967/bes2018.011	91	128	2
wang (2009b)	https://doi.org/10.4049/jimmunol.0802981	10	153	5
ma (2010)	https://doi.org/10.4049/jimmunol.1000142	68	106	5
murugaiyan (2011)	https://doi.org/10.4049/jimmunol.1003952	178	223	5
smith (2012)	https://doi.org/10.4049/jimmunol.1103171	354	146	5
ye (2012)	https://doi.org/10.4049/jimmunol.1103248	13	284	1
lozano (2012)	https://doi.org/10.4049/jimmunol.1103627	16	260	5
gocke (2007)	https://doi.org/10.4049/jimmunol.178.3.1341	59	206	5
antony (2007)	https://doi.org/10.4049/jimmunol.179.2.1210	28	103	5
lee (2007)	https://doi.org/10.4049/jimmunol.179.5.3231	20	115	1
qin (2008)	https://doi.org/10.4049/jimmunol.181.5.3167	22	100	5
tekirdag (2013)	https://doi.org/10.4161/auto.23117	122	136	1
song (2014)	https://doi.org/10.4161/auto.26751	61	100	1
chu (2007)	https://doi.org/10.4161/auto.4625	33	138	1
aguib (2009)	https://doi.org/10.4161/auto.5.3.7662	81	175	1
hung (2009)	https://doi.org/10.4161/auto.5.4.8096	59	161	1
korkmaz (2012)	https://doi.org/10.4161/auto.8.2.18351	148	197	1
pavlides (2010)	https://doi.org/10.4161/cc.9.11.11848	6	170	1
masliah (2013)	https://doi.org/10.4161/epi.25865	117	216	1
popov (2010)	https://doi.org/10.4161/epi.5.8.12996	49	154	6
buratti (2010a)	https://doi.org/10.4161/rna.7.4.12205	286	179	6
yuva-aydemir (2011)	https://doi.org/10.4161/rna.8.4.16019	402	115	2
yoon (2014)	https://doi.org/10.5483/bmbrep.2014.47.10.164	297	144	7
ma (2014)	https://doi.org/10.7150/ijms.8647	260	137	5
sidrauski (2015)	https://doi.org/10.7554/elife.07314	15	221	1
huh (2016)	https://doi.org/10.7554/elife.18648	203	103	4
schulz (2006)		128	163	4
glaser (2003)		121	462	3
kim (2011)		257	394	3
shankar (2008)		406	125	3
bakulski (2012a)		389	126	4
wruck (2007)		39	149	1
barcellos (2002)		13	118	5
adibhatla (2006)		12	141	1
witkos (2011)		732	351	2
lee (2001b)		41	101	3
smith (2008)		248	402	4
yu (2008)		39	178	3
gemmati (2004)		69	154	4
plumb (2003)		113	304	3

## Sheet: Authors
Authors	Total Link Strength	Avg. citations	Cluster
addepalli, b	7246	13.7692	1
ahmadi, m	27039	23.4167	4
ai, j	35226	22.05	6
akbarian, s	32819	65.3077	2
alexandrov, pn	39546	63.3077	3
altucci, l	7782	51.0909	2
anantharam, v	43859	57.0833	7
arancio, o	12171	84.1	2
aronin, n	14749	82.0769	3
arosio, b	25070	39.1	2
arsang-jang, s	6791	6.0909	4
aschner, m	17684	33.0909	1
baccarelli, aa	13766	84.6364	2
backes, c	40954	56.1111	4
bai, j	16963	57.8462	1
bai, l	18898	8.5455	1
bai, x	24714	24.0769	3
bai, y	27893	58.9375	1
bao, y	9264	10.4	1
baradaran, b	16170	10.6	4
beach, tg	26072	20.0909	2
bennett, da	193418	46.1296	2
bhattacharjee, s	47672	64.5789	3
bi, j	22814	18.8182	1
bi, x	12835	20.3636	1
bi, y	8381	6.5	1
bonaldi, t	29239	12.1	1
bonini, nm	34012	92	3
booth, sa	40382	73.7273	3
bresolin, n	24981	39.2727	3
brites, d	32800	52.7143	3
buee, l	39163	68.3333	2
burkhardt, s	30393	148.1	2
cacabelos, r	104504	30.1667	2
cai, h	25589	16.3125	1
cai, j	13334	54.0909	2
cai, m	16668	8.8	1
cai, x	12555	14.5455	1
cai, y	51081	24.2727	3
cai, z	15013	7.0769	1
campbell, a	15859	26.25	2
cao, h	21511	25.0667	3
cao, j	30800	13.75	1
cao, l	24405	30.6471	1
cao, q	19061	12.9091	2
cao, x	16825	15.5	1
cao, y	40677	19.3214	4
casaccia, p	29583	52	4
castillo-trivino, t	20280	38.3636	4
cavallaro, ra	17950	52.4545	2
cereda, c	14874	6.8182	3
chang, c	26021	23.0526	4
chang, j	14645	18.8125	3
chang, l	11974	20	5
chen, b	33605	21.9667	1
chen, c	128866	27.8182	1
chen, ch	9005	97	2
chen, d	72112	24.1795	2
chen, f	45676	17.8	1
chen, g	47888	29.697	4
chen, h	89413	18.8028	1
chen, j	152266	18.768	1
chen, k	35311	30.1667	2
chen, l	125068	20.7755	1
chen, m	30968	18.9	1
chen, n	41994	21.95	1
chen, p	18528	23.7333	1
chen, q	49127	17.6216	1
chen, r	12142	18	1
chen, s	105272	28.2987	1
chen, sd	26712	36.9091	3
chen, t	29190	24.5	1
chen, w	74567	31.4038	1
chen, x	226921	20.75	1
chen, y	258315	24.3587	1
chen, yc	7298	21	1
chen, yj	13324	18.4	1
chen, z	125786	20.9277	1
cheng, h	15068	27.3333	1
cheng, j	33509	36.4167	2
cheng, l	41866	23.5185	1
cheng, x	36771	12.2222	1
cheng, y	43433	25.0667	1
cheng, z	15762	24.0625	1
chitnis, t	18789	51.6364	4
choi, sw	9877	33.8571	2
choi, y	14181	15.9	3
chouliaras, l	44899	75	2
clerici, m	14281	10.7	4
clynes, m	10200	22.8	4
coleman, pd	41459	85.6923	2
coppede, f	104039	42.6562	2
corti, s	23273	19.9167	3
cryan, jf	9615	72.5833	3
cui, c	9767	12.3	1
cui, d	35705	41.8333	2
cui, h	24468	38.1429	1
cui, j	22496	15.0952	4
cui, l	28122	31.7647	3
cui, m	15972	19.2	1
cui, w	30841	26.381	5
cui, x	34328	18.6842	2
cui, y	28947	26.7619	1
d'addario, c	25384	29.5385	2
dai, x	18857	28	3
dai, y	22369	17.6111	1
das, s	13843	32.7	3
davidson, bl	20349	61.5333	3
de jager, pl	170357	27.7551	2
de strooper, b	138095	136.625	3
de vries, he	31057	53.5	4
deary, ij	16744	59.4167	2
deglon, n	9378	56.0909	3
delvaux, e	28034	74.7273	2
deng, h	15318	35.2857	1
deng, x	19318	21	1
deng, y	96390	28.0556	1
desplats, p	22212	73.5	2
ding, h	18450	44.8333	1
ding, j	33878	25.5238	1
ding, x	14568	15.6923	1
ding, y	27420	13.8333	4
dobrovic, a	9684	59.375	2
dong, h	41404	18.9375	3
dong, j	10357	33.5385	1
dong, l	21745	38.8421	1
dong, q	10319	16.4167	1
dong, w	12091	29.6	1
dong, x	30002	9.2632	3
dong, y	22474	19.4444	1
doxakis, e	41842	59.4	3
du, j	22277	15.9048	1
du, x	18267	33.3077	1
du, y	24262	18.1579	6
duan, s	32937	15.087	5
duan, y	8095	17.2	5
ebers, gc	9230	52.0714	4
elefant, f	34908	21	2
esteller, m	38345	71.0769	2
etemadifar, m	24213	19.5385	4
evans, kl	17716	28.1818	2
fan, h	14822	13.5556	4
fan, j	14340	15.0714	1
fan, l	9926	7.9	1
fan, w	19637	14.3333	3
fan, y	19993	17.8235	1
fang, j	21969	30.8824	1
fang, m	26747	23.2	3
fang, s	14103	40.4167	6
fang, y	23678	21.75	1
feng, h	9514	14.75	1
feng, j	32723	16	4
feng, l	15740	27.25	1
feng, x	29906	15.1053	4
feng, y	38342	22.8966	1
feng, yq	39362	35.5556	1
feng, z	14504	23.6429	1
fenoglio, c	75792	39.375	4
ferrer, i	77329	75.2353	2
fischer, a	119566	114.909	2
friso, s	8923	110.154	2
fu, j	31272	12.1111	4
fu, q	8174	12	1
fu, y	19399	60.2353	1
fuso, a	44826	57.381	2
galimberti, d	87037	40.6	4
gan, l	26590	45.0625	1
gandhi, r	26761	47.8	4
gao, c	25467	14.6	2
gao, d	15584	21.1	1
gao, f	26457	39.6471	2
gao, h	20203	18.6316	1
gao, j	55451	21.4722	8
gao, l	28134	19.4545	1
gao, q	22180	16.8182	3
gao, r	17397	16.5	1
gao, s	43614	21.6452	1
gao, x	41202	19.5312	2
gao, y	77965	15.0294	1
gao, z	28480	14.2667	1
garcia, ba	44578	29.9487	1
ge, y	19459	18.8333	1
ghaedi, k	52842	20.3478	4
ghafouri-fard, s	43936	8.8421	4
ghosh, a	14258	45.1	7
godler, de	3825	23	2
grinan-ferre, c	48623	21.125	2
gu, j	23567	30.75	1
gu, x	45910	16.2308	1
gu, y	20327	7.375	1
guan, y	16095	21	5
gueant, jl	3020	25.6667	1
guo, c	38586	16.45	1
guo, f	24675	22.6111	6
guo, h	25973	15.48	1
guo, j	70408	14.6304	1
guo, l	21336	24	4
guo, m	32002	22.6429	1
guo, q	25212	22.4	1
guo, s	28632	16.1579	1
guo, w	21704	15.5625	2
guo, x	39283	28.3548	2
guo, y	63537	19.1176	1
guo, z	31471	11.65	1
gupta, s	21348	14	3
gustincich, s	19543	96.7	3
haggarty, sj	31754	126.5	2
halliday, gm	18866	30.6	2
hampel, h	54335	34.1667	2
han, c	13699	39.1	2
han, j	24412	17.4737	4
han, l	19451	11.7143	5
han, s	30672	33.6667	1
han, sb	7730	20.5455	3
han, x	39305	34.5714	1
han, y	46681	21.8611	1
hannon, e	39071	35.25	2
hansen, ll	12130	65.2727	2
hao, j	17612	36.7857	4
hao, y	20265	9.9231	1
hardy, j	20707	23.9167	2
he, c	60241	58.3846	2
he, f	18022	37.9	4
he, h	22157	8.3125	1
he, j	25789	12.2	1
he, l	33058	24.4348	6
he, m	17650	8.8125	1
he, q	12461	45.6667	2
he, r	13581	18.2	2
he, s	10844	14.1	1
he, w	18434	26.6429	6
he, x	84207	31.0417	1
he, y	47446	16.4375	6
he, z	28938	21.3913	1
hebert, ss	134025	117.679	3
hecker, m	33806	36.9	4
hill, af	40768	130.75	3
hill, jm	36988	56.1053	3
hong, jt	8936	29.9	3
horvath, s	48902	85.4828	2
hou, x	14402	22.9091	6
hou, y	24749	57.125	2
hu, b	29810	16.7083	1
hu, c	16727	19.3636	3
hu, f	20554	19.5	3
hu, g	35954	61.5455	1
hu, h	22803	29.625	2
hu, j	43202	18.5208	1
hu, l	23064	18.0667	4
hu, m	17107	23.8	1
hu, q	11825	14.1	6
hu, s	20895	14.1667	1
hu, w	9926	25.1429	1
hu, x	32054	27.4242	1
hu, y	77474	25.3729	1
hu, z	46066	37.2083	3
huang, c	22209	11.9167	1
huang, f	39466	23.381	3
huang, g	24501	22.0526	1
huang, h	70847	15.3111	1
huang, j	72725	18.2295	1
huang, k	12523	10.1538	1
huang, l	84307	30.3673	3
huang, m	15351	9.8182	7
huang, p	17670	9.0714	1
huang, q	54273	50.1333	4
huang, r	13811	52.25	1
huang, s	40322	53.7391	1
huang, t	23804	15	8
huang, w	37367	35.0769	1
huang, x	29195	18.5714	1
huang, y	103950	27.8421	1
huang, z	36357	30.1538	1
hussen, bm	14393	1	4
iga, j	23420	20	2
jagodic, m	50966	20.3077	4
ji, h	29546	82.65	5
ji, j	11027	18.5	4
ji, w	17654	25	1
ji, y	21534	24.5	1
jia, j	23485	9.0769	2
jia, l	41824	27.5263	3
jia, w	7994	28.1	1
jia, y	38112	13.7273	3
jiang, c	20257	21.8235	1
jiang, d	14858	18.9	5
jiang, h	59379	23.4615	1
jiang, j	38776	22.1333	1
jiang, l	61207	22.0278	5
jiang, m	17129	17.9167	1
jiang, q	16176	37.75	5
jiang, s	21513	18.65	4
jiang, t	61416	55.7619	2
jiang, w	32830	19.8667	4
jiang, x	23606	37.2903	1
jiang, y	76190	40.1569	1
jiang, z	16490	18.0769	1
jin, h	43429	32.3929	7
jin, j	13458	34.1818	1
jin, l	26853	18.6429	1
jin, p	87556	47.72	2
jin, y	36756	13.6538	1
jung, kh	27299	80.9	3
jung, m	8052	54.3	2
junn, e	45263	95.5833	3
kang, j	11588	77.5	1
kang, y	14666	24.2143	1
kanthasamy, a	42564	58.1304	7
kanthasamy, ag	40618	50.8095	7
kato, t	4781	33	2
kaut, o	24527	54.0833	2
keller, a	54405	57.9583	4
kenis, g	101361	85.9091	2
kim, b	17874	38.0909	3
kim, c	16986	42.9167	3
kim, d	8043	25.5455	3
kim, dh	35367	43.9167	3
kim, h	11071	23.4667	3
kim, hj	14945	57.3158	3
kim, hs	27172	31.8261	3
kim, j	62171	54.8125	3
kim, jh	32892	44.4762	3
kim, jy	7381	37.3636	3
kim, m	38751	57.15	3
kim, s	42418	39.1351	3
kim, sh	30426	24.8077	3
kim, sw	8704	42.7	3
kim, sy	8310	21.5882	3
kim, y	9271	19.3077	3
kim, yh	11274	23.75	2
kim, yj	24295	16.4667	2
kim, yk	19949	16.2	3
kim, ys	29333	28.7368	3
klein, c	22207	36	2
klein, hu	62707	30.1429	2
kong, l	18231	15.4	2
kong, x	20922	15	4
kular, l	35551	16.2143	4
kumar, a	20641	35.7083	2
kumar, p	33990	38.3333	2
kumar, s	89197	43.48	3
lah, jj	25782	28.0909	2
lahiri, dk	92771	72.6429	2
lardenoije, r	115074	38.0909	2
le, w	35932	60.4375	3
lea, ra	17966	28.5	4
lechner-scott, j	16936	42.9167	4
lee, h	13442	32.5789	3
lee, hj	17196	27	3
lee, j	62692	23.5238	3
lee, je	9802	26.4545	3
lee, jh	21814	27.2105	3
lee, jm	12994	45.8	2
lee, jy	7303	23.3846	3
lee, k	8522	35.1176	3
lee, m	16447	58.8125	3
lee, s	41043	28.0385	3
lee, sh	14703	19.3636	3
lee, sk	26432	70.0909	3
lee, y	28614	77	3
lee, yj	6800	40.5455	3
leidinger, p	32818	84.3846	4
levey, ai	28209	31.2727	2
li, b	60487	26.3333	4
li, c	99397	19.0429	1
li, d	83136	15.5574	1
li, f	91707	21.8197	1
li, g	77467	23.9516	1
li, h	182549	16.4365	1
li, j	286426	19.2312	1
li, k	55654	21.1667	3
li, l	170840	18.0439	2
li, m	105370	18.4684	1
li, n	48631	9.6061	1
li, p	57021	13.9474	2
li, q	97067	20	1
li, r	36253	11.2647	1
li, s	191994	17.6583	1
li, t	90809	17.6545	3
li, w	129166	22.5055	1
li, x	287511	20.1057	1
li, y	378325	24.0597	1
li, yy	16342	77.5	3
li, z	165560	20.459	1
liang, h	12028	8.6364	1
liang, j	48749	26.16	1
liang, l	14220	20	1
liang, x	28172	22.5333	3
liang, y	35680	29.0435	1
liang, z	29987	21.0588	1
limbach, pa	8744	20.1905	1
lin, c	12872	40.9167	1
lin, h	18521	44.2381	1
lin, j	20561	29.7222	1
lin, l	41977	18.1111	2
lin, q	13284	22.1538	1
lin, s	16115	18.6667	1
lin, x	37302	24.6875	1
lin, y	47934	25.8889	1
lin, z	19700	19.3125	1
lingor, p	18032	40.7	3
lista, s	44841	28.9	2
liu, a	31967	14.4737	2
liu, b	72818	18.3778	1
liu, c	128520	23.6989	1
liu, d	75507	33.4	3
liu, f	36593	27.5926	1
liu, g	52577	17.7353	5
liu, h	134751	20.4886	2
liu, j	206646	17.6689	1
liu, l	102072	27.973	1
liu, m	48274	20.7714	1
liu, n	20691	38.7826	1
liu, p	31360	36.6923	1
liu, q	77369	14.2391	1
liu, r	75567	22.2683	1
liu, s	104668	23.2258	1
liu, t	55426	24.9189	1
liu, w	119265	30.2785	1
liu, x	267362	17.2407	1
liu, y	366362	25.0714	1
liu, z	151885	19.1546	2
lopez de munain, a	11537	49.7	4
lu, b	17905	40.3636	3
lu, c	24751	15.8889	1
lu, f	26336	34.4167	1
lu, g	49125	33.7059	1
lu, h	45707	25.1111	2
lu, j	59163	34.0312	1
lu, l	25214	16.3478	1
lu, m	30442	43.8947	1
lu, q	42425	30.28	4
lu, qr	33558	61.8571	4
lu, s	22220	43.1818	4
lu, w	13385	15.3333	1
lu, x	41468	19.6562	4
lu, y	96144	22.1905	1
lu, z	24983	37.5	1
lucassen, pj	29706	50.1	2
lukiw, wj	172688	56.662	3
lunnon, k	188978	27.5	2
luo, c	18531	36.75	2
luo, f	7691	33	1
luo, h	24026	21.0714	2
luo, j	25911	35.2593	7
luo, q	17738	25.7143	1
luo, s	20092	21.6429	1
luo, t	25123	19.6364	2
luo, w	14276	37.2	2
luo, x	18334	11.4375	1
luo, y	45594	21.2258	1
luo, z	22713	7.1667	1
lv, y	10782	11.5	1
ma, c	42424	36.0588	3
ma, d	24425	17.25	2
ma, f	17804	12.4	1
ma, h	19222	20.0833	1
ma, j	53447	23.5789	1
ma, k	14736	28.3	2
ma, l	35552	10.4583	1
ma, q	23675	15.6923	1
ma, s	14392	34.7333	1
ma, w	8426	18.8	5
ma, x	59185	25.2051	4
ma, y	62526	29.0588	6
ma, z	21691	14	1
maccarrone, m	22052	34.25	2
maeda, t	3872	24.8	2
mai, a	12880	59.2143	2
maloney, b	50469	72.6667	2
mancuso, r	16184	16.6	4
mann, m	7266	502.182	1
mao, y	16664	13.4	1
marioni, re	23319	51.3571	2
marti, e	50393	68.7	3
martin, er	39933	57.6667	2
masliah, e	28800	71.3	2
mastroeni, d	84218	80.375	2
mattson, mp	21865	74.9	3
mazdeh, m	9962	12.1875	4
mcintosh, am	17861	8.3	2
meder, b	25620	66.75	4
meese, e	51173	58.0435	4
meleady, p	10200	22.8	4
mendioroz, m	34539	13.5	2
meng, f	28220	14.2	3
meng, x	22471	14.1667	1
miao, j	19329	16.7	2
migliore, l	43557	47.2609	2
mill, j	112714	32.7576	2
mo, m	18985	11.9091	1
mori, t	30799	40.8824	2
mori, y	24261	40.7273	2
mouradian, mm	45368	100.273	3
mueller, m	16443	108	2
munoz-culla, m	28955	36.5385	4
mycko, mp	28007	39.1538	4
nagarkatti, m	20291	41.2308	4
nasr-esfahani, mh	26167	23.7273	4
nelson, pt	86918	104	3
nho, k	29828	61.7	2
niu, y	20971	12.2778	5
noberini, r	12530	11.7273	1
noorbakhsh, f	25084	36.8	4
ochi, s	25865	20.2727	2
omrani, md	11425	12.375	4
otaegui, d	28955	36.5385	4
outeiro, tf	55215	88.625	2
ozaki, y	25693	21.5455	2
pahan, k	4791	24.2143	7
pallas, m	68209	28.5652	2
pan, h	18277	22.1818	1
pan, j	18527	31.9091	1
pan, l	7359	41.0909	1
pan, q	14972	8.8	3
pan, x	10320	19.2727	1
pan, y	24825	28.8333	3
pang, y	25539	1.1	3
park, j	15962	22.5	3
park, jh	11338	25.6	3
park, mh	9320	25.0909	3
park, s	13942	25.0588	3
park, sy	13988	29.1667	3
peng, h	17799	27.25	1
peng, j	11369	24.0769	1
peng, l	17242	16.8333	4
peng, m	19448	13.2	3
peng, s	16272	23.4286	1
peng, w	27031	15.4615	1
peng, x	26017	31.45	3
peng, y	24944	12.2692	1
perry, g	25742	50.0909	3
peymani, m	23333	7.6	4
pishva, e	59993	18.6667	2
pogue, ai	42092	60.5	3
power, c	13611	79.3	4
qi, j	7074	6.0909	1
qi, x	18248	55.6923	3
qi, y	17126	12.8333	4
qian, c	15992	43.2727	1
qian, l	11792	26	4
qian, y	24947	43.8667	4
qin, c	52156	38.4286	3
qin, l	48721	22.5294	2
qin, s	17914	18.5	1
qin, x	16613	19.8421	1
qin, y	26920	13.2353	1
qiu, j	12128	10.3	1
qiu, l	31619	27.3	3
qiu, y	24930	12.8182	4
qu, s	23888	15.6364	1
qu, x	15245	24.3	4
qu, y	30429	9.8889	6
ramagopalan, sv	9908	51.2143	4
reddy, ph	103457	46.5862	3
ren, j	29170	30.875	1
ren, x	14328	14.0625	1
ren, y	17970	27.1333	2
ren, z	14819	14.2	1
rogaeva, e	13788	33.6	2
roldan, m	29174	17.0909	2
romero, ia	30952	52.5	4
rutten, bpf	116785	66.9375	2
ryan, j	31091	25.8	2
ryu, h	31869	36.8	3
salta, e	79870	82.75	3
sarkar, s	25835	29.7222	7
sayad, a	11205	11.8571	4
scarpa, s	23649	68.75	2
scarpini, e	71996	44.52	4
schmitt, i	24648	47.4615	2
schneider, ja	70118	56.0455	2
scott, rj	15662	48.1667	4
selmaj, kw	26574	40.3333	4
serpente, m	47568	55.2857	4
seyfried, nt	29147	19.9091	2
shao, y	17549	50.25	2
sharma, a	40478	58.2963	3
sharma, m	9359	21.1818	2
sharma, s	22775	40.1176	2
shen, h	24391	17.5714	2
shen, j	17192	24.9444	1
shen, l	68242	33.9615	2
shen, m	7938	16.6	1
shen, x	26960	21.2	4
shen, y	35669	20.7188	1
shi, h	15239	48.25	1
shi, j	43550	23.1481	1
shi, l	10109	11.3571	1
shi, q	16115	19.8	3
shi, w	17436	16.5	4
shi, x	28649	23.9167	1
shi, y	57962	56.1471	4
shi, z	19321	15.0667	1
shin, jh	12146	53.1	3
sidoli, s	33652	29	1
singh, a	32075	15.7143	3
singh, p	24921	15.2727	2
singh, s	16544	37.3077	3
smith, ar	45604	24.6429	2
smith, rg	48181	29.1667	2
song, c	24467	29.9444	7
song, h	17127	22.6	2
song, j	45342	33.9394	3
song, l	35955	24.05	2
song, s	24607	13.6667	1
song, w	31023	13.75	5
song, x	30541	41.1176	4
song, y	31888	21.1304	1
song, z	16897	11	1
soreq, h	80479	53.68	3
stefanis, l	20217	22.2	3
stoccoro, a	41427	22.6111	2
su, y	25098	15.7857	1
su, z	23043	36.8182	3
sun, b	32189	35.5217	4
sun, c	21931	15.375	1
sun, d	15517	41.4545	2
sun, f	17896	39.75	7
sun, h	65692	13.8372	1
sun, j	78053	26.2917	1
sun, l	67435	26.3673	1
sun, m	15159	13	1
sun, p	15280	9.7	1
sun, q	41815	16	1
sun, r	20675	9	3
sun, s	18141	11.8667	1
sun, t	33188	19.6667	1
sun, w	23295	24.85	2
sun, x	67717	29.1304	1
sun, y	97608	11.6351	1
sun, z	31312	20.7778	1
suzuki, t	5103	18	1
taheri, m	52767	8.5227	4
tan, j	27572	64.5333	2
tan, l	108658	51.875	2
tan, ms	49995	78	2
tan, q	16344	13.9	2
tan, w	10867	10.9091	1
tan, x	16568	5.5	1
tan, y	30033	17.5789	2
tang, b	78488	24.2143	2
tang, c	12772	8.2727	1
tang, d	14833	12.9167	1
tang, h	18881	27.6111	6
tang, j	20440	18.6316	1
tang, l	17389	11	4
tang, m	18706	19.0909	2
tang, x	29748	10.9259	1
tang, y	79721	31.7885	4
tao, j	19499	8.2	1
tian, j	10317	14.8571	1
tian, m	8861	15.9091	1
tian, q	18952	14.6364	5
tian, s	15495	7.8333	1
tian, y	27738	11.3043	6
tian, z	7572	18.3	1
tsai, lh	67491	185.381	2
turecki, g	10788	73.3636	2
turner, aj	12214	64.4545	2
ueno, s	23486	18.4545	2
ushijima, t	9113	46.4	2
van den hove, dla	122270	55.4737	2
vaz, ar	21830	40.8	3
vijayan, m	50306	47.9167	3
wahlestedt, c	27659	132.214	3
wan, c	19375	18	4
wan, j	52606	21.0625	1
wang, b	67469	24.5472	1
wang, c	162038	22.402	1
wang, d	76488	21.3182	1
wang, e	31945	42.0833	3
wang, f	79693	20.4844	2
wang, g	70797	37.5625	3
wang, h	279240	22.6947	1
wang, j	345557	23.9395	1
wang, jz	33063	30.0435	5
wang, k	47700	20.0278	1
wang, l	310690	22.3692	4
wang, m	114465	17.125	1
wang, n	29619	15.5556	6
wang, p	43483	19.2333	1
wang, q	205529	22.3967	5
wang, r	101623	15.1273	3
wang, s	165707	20.1944	1
wang, t	113960	16.1579	2
wang, w	119181	19.9432	1
wang, wx	56998	152.923	3
wang, x	335663	24.7698	1
wang, y	468271	20.8605	1
wang, z	193101	22.0851	1
wei, c	21202	15.2857	1
wei, g	19394	14.9	1
wei, h	19891	14.6429	1
wei, j	27201	20.375	2
wei, l	21442	18.1429	1
wei, q	25168	16.6	3
wei, w	36270	24.4091	1
wei, x	18824	31.8667	2
wei, y	48430	37.1	2
weiner, hl	24674	58.4667	4
wen, j	8641	16.7	1
wen, x	17004	17	1
winblad, b	12364	59.7273	2
wojdacz, tk	11213	63.8667	2
wood, mja	26004	362.8	3
wu, b	17682	22.7647	2
wu, c	33697	33.3913	1
wu, d	30256	24.6522	4
wu, f	38036	39.1176	2
wu, h	82173	18.3333	4
wu, j	113999	23.7051	1
wu, l	58540	25.1389	1
wu, m	33676	20.0588	2
wu, p	27460	39.7333	2
wu, q	52166	16.3243	1
wu, r	9773	21.5	1
wu, s	62058	17.359	1
wu, t	27608	24.9474	4
wu, w	30041	20.5	1
wu, x	61717	29.7	1
wu, y	79746	22.9231	1
wu, z	56020	34.4103	1
wuellner, u	32390	39.6471	2
xia, x	34570	33.875	3
xia, y	28703	13.2	1
xiao, c	6061	25.9	1
xiao, g	13406	23	1
xiao, h	11163	50.3636	1
xiao, j	11925	22.9231	1
xiao, l	15847	16.8333	1
xiao, m	9803	17.7	1
xiao, q	18399	26.5385	2
xiao, s	21974	26.7692	1
xiao, x	32638	13.9091	2
xiao, y	38013	16.12	1
xiao, z	19160	25	3
xie, b	31644	27	5
xie, h	28194	19.5294	8
xie, j	25912	13.6429	1
xie, l	14655	27	1
xie, w	34659	27.5238	1
xie, x	15804	18.2	1
xie, y	36731	21.72	1
xie, z	31797	16.2273	1
xing, y	14334	11.3636	1
xiong, j	33837	23.2917	1
xiong, y	22378	23.9375	1
xu, b	32632	35.85	1
xu, c	44797	19.6364	5
xu, d	22269	23.6154	1
xu, f	14860	19.3571	1
xu, g	20773	8.8571	1
xu, h	77611	22	3
xu, j	123987	30.1053	2
xu, k	23362	16.7692	2
xu, l	52530	19.7317	5
xu, m	27800	22.9565	2
xu, n	18117	20	3
xu, p	39194	23.75	1
xu, q	52437	24.1429	2
xu, r	19796	47.1176	1
xu, s	114174	24.2742	2
xu, t	32472	45.5	1
xu, w	48861	29.3171	1
xu, x	82014	21.6786	5
xu, y	172246	18.899	1
xu, z	55618	30.9512	2
xue, j	19676	13.5385	1
xue, x	11741	7.9167	1
xue, y	14968	13.4	1
yamazaki, k	26138	20.0833	2
yan, h	17471	10.9091	1
yan, j	40430	18.3667	1
yan, q	25549	29.1538	3
yan, x	32412	11.6364	2
yan, y	53527	37.1429	4
yan, z	32193	20.087	2
yang, b	36327	25.1111	1
yang, c	38361	14.7353	1
yang, d	23470	36.9412	4
yang, f	25858	13.4348	1
yang, g	24912	20.7059	3
yang, h	110488	24.1918	1
yang, j	210723	21.1415	2
yang, k	10254	11	1
yang, l	95634	26.2576	1
yang, m	36183	33.4333	1
yang, n	24022	7.5833	2
yang, p	19485	17.4	1
yang, q	51204	19.4872	1
yang, s	48122	24.7857	1
yang, t	23278	13.5	1
yang, w	19990	7.8	4
yang, x	149805	21.3441	1
yang, y	154548	23.8197	1
yang, z	61729	14.4318	1
yao, b	34610	14.5	2
yao, h	23431	57.5833	1
yao, j	25515	22.2941	1
yao, l	35990	19.7222	1
yao, x	16517	23.5714	2
yao, y	27809	25.9048	1
ye, f	9278	64.3	1
ye, j	22056	19.3158	1
ye, s	11828	16.25	1
ye, x	35801	34.05	1
ye, y	35477	34.0625	1
ye, z	14837	55.1429	4
yin, h	25132	170.778	5
yin, j	17445	13.4286	2
yin, l	15682	23.5833	1
yin, x	36148	19.5294	3
yin, y	12158	12.1667	1
yin, z	14760	21.5	4
yoshino, y	28262	19.75	2
yousefi, m	18435	47.4545	4
yu, b	30897	17.5882	1
yu, c	34256	28.5625	2
yu, f	24227	32.3571	1
yu, g	21946	27.7857	1
yu, h	56001	36.7105	1
yu, j	17647	14.8947	1
yu, jt	89143	70.7368	2
yu, l	143015	29.1346	2
yu, m	34924	23.84	3
yu, p	12835	12.6364	3
yu, q	10213	12.6923	1
yu, s	38552	24.8387	1
yu, t	16027	16.5455	1
yu, w	31375	14.1538	1
yu, x	38728	12.8636	1
yu, y	69219	21.7451	1
yu, z	26731	27.8571	1
yuan, bf	40131	36.2593	1
yuan, j	25009	23.4118	1
yuan, l	20533	22.1333	1
yuan, x	18007	30.3125	1
yuan, y	23857	14.75	1
zawia, nh	50465	70.9091	2
zeng, l	62402	16.7273	3
zeng, y	28585	29.8	2
zeng, z	10617	15.5833	1
zettl, uk	33806	36.9	4
zhan, y	12085	30.6	1
zhang, b	124129	40.7833	5
zhang, c	96969	23.5747	1
zhang, d	57049	17.7045	1
zhang, f	59918	20.32	4
zhang, g	34824	25.7037	1
zhang, h	198153	19.1641	1
zhang, j	322949	20.1299	1
zhang, k	53353	26.6053	1
zhang, l	344024	27.4104	1
zhang, m	117936	22.8169	1
zhang, n	46881	14.0294	1
zhang, p	34629	29.125	1
zhang, q	130049	28.866	1
zhang, r	102601	22.4915	4
zhang, s	137263	24.6667	1
zhang, t	71139	15.6078	1
zhang, w	187627	31.1565	1
zhang, x	279522	20.8152	1
zhang, y	460871	25.2078	1
zhang, yf	19038	17.5833	3
zhang, z	191744	21.7519	1
zhao, b	29423	27.3333	3
zhao, c	29195	37.0909	4
zhao, d	46422	21	3
zhao, f	21031	14.8667	1
zhao, h	46261	26.2432	4
zhao, j	122584	18.7714	1
zhao, k	22790	10.2143	1
zhao, l	52667	24.9737	4
zhao, m	48036	21.7647	4
zhao, n	12646	24.3	4
zhao, p	15063	14	1
zhao, q	39214	18.64	4
zhao, r	22182	19.8125	1
zhao, s	18672	28.2	1
zhao, w	40935	33.7391	2
zhao, x	68871	24.3788	1
zhao, y	306586	28.2722	3
zhao, z	45084	17.6207	1
zheng, c	18392	23.0714	1
zheng, d	26934	19.5	1
zheng, f	17303	12.8462	1
zheng, h	16709	12.9286	1
zheng, j	22179	21.7826	1
zheng, l	13207	32	1
zheng, m	16216	20	1
zheng, q	15219	11.9091	1
zheng, s	14975	11.2	1
zheng, t	16772	15.3	2
zheng, w	10641	12.1818	1
zheng, x	25540	36.2174	1
zheng, y	65005	20.5111	1
zheng, z	31977	33.5	1
zhong, j	22597	15.3125	1
zhong, y	25997	16.1176	4
zhong, z	9065	14.25	1
zhou, b	21985	18.2353	1
zhou, c	22674	10.0667	1
zhou, d	29771	16.087	5
zhou, f	42229	19.56	1
zhou, g	18156	17.3	1
zhou, h	77321	24.8333	1
zhou, j	87637	22.697	4
zhou, l	42629	13.7083	3
zhou, m	29423	20.5263	1
zhou, q	42923	24.6429	8
zhou, r	10409	28.8182	1
zhou, s	38097	15.4074	1
zhou, t	22550	16.5263	1
zhou, w	42276	35.6818	1
zhou, x	115326	17.7386	5
zhou, y	162355	32.1042	4
zhou, z	51498	24.5135	1
zhu, c	17688	9.2308	1
zhu, d	15507	19.9	1
zhu, g	8798	70.6	1
zhu, h	87878	29.8824	3
zhu, j	74620	31.0926	1
zhu, l	36509	29.2258	1
zhu, lq	43562	38.5	3
zhu, m	39206	13.8889	3
zhu, q	21870	14.3	3
zhu, s	34653	63.3125	4
zhu, w	18225	16.45	1
zhu, x	70736	23.9565	1
zhu, y	75766	24.339	1
zhu, z	35835	23.7391	1
zhuang, j	15008	21.2	1
zou, y	20234	16.9333	1
